# Supplementary material for: Accessing unexplored regions of sequence space in directed enzyme evolution via insertion/deletion mutagenesis
Source: Nat Commun. 2020 Jul 10;11:3469. doi: 10.1038/s41467-020-17061-3 (PMC7351745; doi:10.1038/s41467-020-17061-3)
Supplement: Supplementary file 3 — Source Data [file 41467_2020_17061_MOESM3_ESM.xlsx]

## Sheet: Figure 4
Index	A_Transposon_freq	B_Deletions	C_GC_content	D_+3bp	Ins_+6bp	Ins_+9bp
1	0.908394	2	63.1579	5	11	13
2	90.2706	3	63.1579	32	151	132
3	9.00081	3	63.1579	23	62	66
4	4.11205	2	63.1579	11	45	42
5	4.07427	1	63.1579	44	183	153
6	1.99535	2	63.1579	16	25	23
7	0.117483	2	57.8947	31	62	44
8	0	2	57.8947	4	27	27
9	1.52177	2	52.6316	19	197	183
10	54.1377	2	47.3684	47	317	341
11	7.50522	3	52.6316	13	24	23
12	0.259166	3	57.8947	8	16	22
13	1.80869	2	57.8947	38	81	75
14	1.77218	1	52.6316	14	130	85
15	6.32287	2	52.6316	46	208	194
16	0.422736	2	52.6316	6	6	4
17	0.419104	2	52.6316	23	56	53
18	0	2	57.8947	13	33	29
19	1.84654	3	63.1579	19	46	37
20	2.12576	3	63.1579	47	583	502
21	21.403	3	57.8947	19	36	32
22	0.113451	2	57.8947	13	33	22
23	10.1204	2	63.1579	21	69	64
24	2.77245	3	63.1579	20	66	63
25	20.3271	3	57.8947	30	113	108
26	6.30105	1	57.8947	6	50	47
27	6.28618	2	63.1579	22	71	58
28	3.35812	2	63.1579	4	25	18
29	0	2	68.4211	9	29	33
30	3.92935	3	63.1579	36	155	153
31	3.89162	2	57.8947	31	123	112
32	32.8848	3	52.6316	47	573	609
33	10.3729	2	57.8947	22	30	15
34	11.8589	3	52.6316	11	18	31
35	11.9369	1	52.6316	45	332	350
36	3.25617	1	52.6316	15	35	27
37	3.5878	1	52.6316	13	47	44
38	3.84225	2	47.3684	48	374	309
39	0.3223	1	47.3684	13	5	9
40	0	2	52.6316	1	7	10
41	1.61323	3	52.6316	18	77	72
42	1.65462	3	52.6316	3	25	27
43	1.68073	2	57.8947	12	183	161
44	53.7113	2	63.1579	38	302	299
45	13.6702	2	63.1579	33	168	149
46	2.18785	3	57.8947	35	160	164
47	2.18026	1	57.8947	46	271	254
48	6.42408	3	57.8947	14	59	36
49	6.41604	2	57.8947	10	20	32
50	6.43052	1	63.1579	36	124	88
51	1.75105	2	63.1579	4	8	7
52	0	2	63.1579	19	42	30
53	0	2	63.1579	1	2	1
54	0	2	57.8947	3	9	12
55	6.53802	3	52.6316	11	49	29
56	9.02473	3	52.6316	25	58	50
57	1.38903	2	57.8947	3	14	8
58	21.192	2	57.8947	24	53	73
59	0.765851	2	52.6316	23	37	62
60	4.0937	1	52.6316	3	6	3
61	4.08065	2	52.6316	20	41	29
62	3.01208	2	47.3684	11	26	10
63	0	2	47.3684	7	11	20
64	1.849	3	52.6316	16	73	84
65	6.35068	3	52.6316	39	344	350
66	65.1681	3	57.8947	48	923	1014
67	66.5442	1	52.6316	40	594	687
68	35.4855	1	52.6316	44	471	494
69	34.8521	1	52.6316	30	111	114
70	1.72557	1	52.6316	6	5	3
71	0.201884	2	52.6316	13	19	22
72	0.203238	1	57.8947	2	20	13
73	0.107351	2	63.1579	10	51	28
74	0.663577	3	68.4211	41	284	216
75	0.0507007	3	68.4211	30	146	135
76	0.050027	0	63.1579	3	47	44
77	1.79818	2	63.1579	28	217	214
78	13.046	3	68.4211	43	333	274
79	13.516	0	63.1579	11	63	51
80	3.94371	2	63.1579	25	54	55
81	3.94121	1	68.4211	24	102	106
82	3.95056	1	68.4211	9	26	41
83	0.589664	2	68.4211	17	45	51
84	0.63727	2	68.4211	21	66	36
85	0.664306	2	68.4211	0	0	3
86	0	2	73.6842	1	6	8
87	0	1	73.6842	4	24	21
88	13.4078	3	68.4211	20	150	150
89	30.5206	1	68.4211	29	195	130
90	30.5778	2	68.4211	34	134	142
91	10.9881	3	63.1579	28	179	161
92	11	1	57.8947	47	469	479
93	3.60852	2	57.8947	3	10	10
94	3.53537	1	57.8947	17	36	23
95	0	2	63.1579	0	0	3
96	0	1	57.8947	1	3	0
97	1.58076	2	57.8947	3	8	9
98	1.59669	2	63.1579	11	36	33
99	1.5774	2	57.8947	41	69	65
100	9.10406	3	52.6316	19	44	58
101	6.09969	2	52.6316	28	74	56
102	7.7247	3	52.6316	16	18	18
103	13.2059	2	57.8947	0	3	1
104	1.86143	2	57.8947	3	4	3
105	0	1	57.8947	3	4	5
106	0	2	63.1579	4	16	13
107	0.138692	2	63.1579	3	8	16
108	2.81021	2	68.4211	14	54	56
109	20.6734	3	63.1579	18	59	95
110	8.01192	1	63.1579	26	161	240
111	75.7071	3	68.4211	12	335	451
112	75.1774	1	63.1579	48	1319	1994
113	92.4418	2	57.8947	41	456	453
114	1.21136	2	57.8947	3	0	3
115	1.17613	1	63.1579	17	19	24
116	0	0	63.1579	28	29	26
117	0	1	57.8947	0	1	0
118	1.52783	3	57.8947	1	0	4
119	1.54978	2	63.1579	0	1	0
120	1.53563	2	63.1579	3	1	8
121	1.53834	1	63.1579	11	23	33
122	19.4018	2	63.1579	24	85	96
123	13.9623	3	63.1579	34	87	92
124	0.419393	1	57.8947	3	10	8
125	5.85921	3	52.6316	11	26	27
126	5.97508	1	52.6316	32	51	78
127	0	2	52.6316	2	1	3
128	9.0216	1	57.8947	4	14	10
129	9.00345	2	57.8947	26	76	43
130	8.8849	2	57.8947	2	13	7
131	2.16185	2	57.8947	15	90	137
132	4.18048	1	57.8947	39	211	212
133	1.72789	2	57.8947	6	5	9
134	0	0	57.8947	1	3	3
135	0	2	57.8947	0	0	1
136	0	1	63.1579	1	0	2
137	0.986249	1	63.1579	6	8	5
138	6.78926	2	57.8947	1	9	7
139	16.8713	3	52.6316	7	18	17
140	30.8696	3	47.3684	29	130	122
141	5.2318	3	47.3684	37	143	122
142	47.4308	2	47.3684	30	234	239
143	47.5789	1	52.6316	46	374	376
144	4.73702	2	52.6316	43	207	184
145	0.887902	2	57.8947	24	34	34
146	0	0	52.6316	34	68	41
148	0	3	52.6316	1	1	1
149	0.303393	2	52.6316	3	7	23
150	0.303734	2	52.6316	7	45	61
151	0	2	52.6316	36	137	96
152	12.8956	1	57.8947	48	263	240
153	13.1662	3	57.8947	26	83	68
154	24.5756	3	52.6316	8	19	35
155	0.934303	2	47.3684	37	117	97
156	16.1058	2	42.1053	44	156	172
157	4.16737	2	47.3684	42	117	118
158	16.7064	2	52.6316	42	252	254
159	1.33426	1	57.8947	12	55	48
160	1.36584	2	63.1579	47	390	335
161	1.32082	2	63.1579	0	0	1
162	0	1	63.1579	4	4	6
163	0.617761	3	63.1579	16	44	32
164	1.23324	3	68.4211	7	9	9
165	3.32626	3	68.4211	15	36	22
166	3.00857	3	73.6842	2	1	2
167	2.51972	2	68.4211	5	4	4
168	2.53137	1	73.6842	11	18	15
169	2.49151	0	68.4211	1	7	1
170	2.77191	3	73.6842	1	1	0
171	0.166633	2	73.6842	1	1	3
172	0.328461	2	73.6842	12	35	24
173	0.328515	1	78.9474	32	122	83
174	14.7124	1	84.2105	20	82	68
175	0.662394	2	84.2105	1	2	3
176	0.16709	3	84.2105	13	11	11
177	0.16632	0	84.2105	12	8	8
178	0	3	84.2105	5	12	14
179	2.85553	0	84.2105	29	93	79
180	2.99719	2	78.9474	0	2	5
181	3.14831	2	78.9474	2	2	3
182	2.14546	1	78.9474	10	15	23
183	2.15979	3	78.9474	20	82	62
184	5.72881	3	73.6842	4	8	21
185	0.80758	2	68.4211	7	36	26
186	0.802969	1	73.6842	39	168	125
187	15.1956	3	73.6842	5	15	28
188	0.89844	3	73.6842	19	78	43
189	12.9941	2	68.4211	15	27	19
190	1.27065	2	63.1579	32	90	86
191	10.6306	2	63.1579	22	40	43
192	2.27372	1	57.8947	4	3	2
193	0	0	57.8947	6	13	13
194	0	2	63.1579	35	118	86
195	0	2	57.8947	2	2	1
196	0	2	52.6316	7	11	9
197	0.531924	3	52.6316	12	30	31
198	4.36903	1	47.3684	35	64	57
199	4.3936	1	52.6316	10	40	67
200	17.2603	1	47.3684	45	180	179
201	16.5469	2	47.3684	14	31	22
202	16.8457	2	47.3684	9	38	42
203	0.996645	2	47.3684	41	142	105
204	0.992441	3	52.6316	7	15	13
205	6.43034	2	47.3684	18	25	23
206	0.351191	3	42.1053	6	13	12
207	5.31126	2	42.1053	7	33	41
208	20.7259	2	47.3684	38	145	161
209	20.8189	2	52.6316	28	64	41
210	16.6363	0	47.3684	5	8	7
211	16.5648	3	47.3684	12	24	21
212	0.545564	3	47.3684	13	11	3
213	0.184973	3	42.1053	0	0	0
214	0.558878	1	47.3684	1	0	0
215	1.50314	2	52.6316	0	0	0
216	4.52685	2	52.6316	0	0	0
217	0.582626	1	52.6316	0	1	0
218	0	1	52.6316	3	1	1
219	0	3	57.8947	1	10	3
220	0.193761	2	57.8947	7	10	10
221	3.56457	1	57.8947	8	16	13
222	8.03568	3	57.8947	1	6	3
223	32.8303	1	57.8947	21	60	42
224	3.18763	1	63.1579	13	23	7
225	10.7595	2	63.1579	12	34	27
226	10.4734	2	63.1579	29	52	55
227	1.35914	3	57.8947	3	6	9
228	4.85277	2	57.8947	18	30	33
229	1.74486	0	57.8947	5	16	22
230	1.74503	2	57.8947	17	53	48
231	1.7107	2	52.6316	9	16	6
232	0.571777	2	52.6316	12	99	106
233	0	3	47.3684	46	386	346
234	8.43736	1	42.1053	35	104	101
235	1.24981	2	42.1053	5	7	3
236	1.2254	1	47.3684	17	32	27
237	0	2	47.3684	5	3	2
238	2.3011	3	47.3684	7	7	5
239	1.20674	1	47.3684	15	19	22
240	1.27237	1	42.1053	19	41	27
241	1.29363	3	47.3684	25	60	74
242	3.70104	2	47.3684	24	57	54
243	65.8075	2	42.1053	4	39	50
244	1.45891	2	42.1053	16	102	131
245	33.2417	1	42.1053	48	453	484
246	33.7237	2	47.3684	42	460	470
247	41.9325	1	47.3684	11	80	87
248	1.92897	1	52.6316	39	171	198
249	1.91748	1	57.8947	10	12	17
250	0	0	63.1579	5	4	11
251	0	1	68.4211	0	1	2
252	0	2	73.6842	1	1	2
253	0	2	73.6842	6	11	3
254	1.74592	3	73.6842	8	12	7
255	1.48784	1	73.6842	17	82	99
256	33.5677	1	73.6842	32	160	148
257	34.0268	3	73.6842	1	1	1
258	5.23241	2	68.4211	0	1	2
259	0	3	73.6842	14	13	12
260	4.93031	0	73.6842	4	3	3
261	4.8683	2	68.4211	5	29	37
262	4.94713	2	68.4211	10	50	54
263	9.22157	1	73.6842	41	202	180
264	7.85425	3	73.6842	26	83	88
265	6.15767	0	68.4211	6	11	13
266	6.07928	1	63.1579	24	38	37
267	5.99719	1	57.8947	5	5	12
268	0	0	57.8947	0	1	2
269	0	2	57.8947	8	4	2
270	1.08193	1	52.6316	8	10	6
271	2.32047	0	52.6316	3	3	1
272	2.31596	3	57.8947	6	1	1
273	0.461255	2	57.8947	0	0	1
274	0	1	57.8947	2	1	0
275	0.152091	3	57.8947	18	32	21
276	4.75674	1	57.8947	0	1	1
277	4.99127	2	63.1579	5	1	6
278	1.82227	1	57.8947	9	23	21
279	1.86386	2	57.8947	7	27	20
280	1.58807	1	63.1579	6	17	32
281	1.58363	1	68.4211	32	123	102
283	1.55654	1	68.4211	0	0	0
284	1.56034	1	73.6842	3	1	0
285	1.5543	1	73.6842	0	0	0
286	0.0797016	1	73.6842	0	0	0
287	0.0791866	1	78.9474	1	6	6
288	0.473373	2	73.6842	5	10	7
289	0.315821	2	73.6842	0	0	0
290	0.629406	2	78.9474	0	0	0
291	0.608911	1	78.9474	0	0	0
292	0	2	73.6842	1	0	1
293	0	0	73.6842	0	2	1
294	1.17314	1	73.6842	3	6	8
295	1.17345	2	68.4211	18	32	28
296	2.40768	2	68.4211	2	0	1
297	2.38205	3	68.4211	3	5	4
298	0	2	73.6842	21	25	21
299	0.134111	1	73.6842	15	51	41
300	2.30756	3	73.6842	26	39	48
301	3.37069	2	73.6842	5	21	15
302	6.08046	3	68.4211	22	37	29
303	6.05568	3	68.4211	13	49	36
304	0.138021	3	68.4211	32	209	182
305	6.19673	1	68.4211	16	32	31
306	11.1593	0	63.1579	10	58	56
307	11.1574	2	68.4211	30	195	194
308	11.1293	1	68.4211	0	0	0
309	3.02057	0	63.1579	0	1	0
310	3.02007	0	57.8947	0	1	2
311	0	1	63.1579	1	0	0
313	0	3	63.1579	3	4	0
314	0.832767	1	63.1579	1	1	3
315	0	3	63.1579	4	10	10
316	5.40226	1	57.8947	21	45	37
317	0.279065	2	52.6316	1	5	2
318	0.700741	2	52.6316	7	17	6
319	0.699447	1	47.3684	31	68	54
320	2.37321	2	47.3684	0	2	3
321	1.67511	0	47.3684	6	10	3
322	6.20421	2	47.3684	32	75	79
323	0	3	47.3684	13	46	23
324	0	2	47.3684	32	98	56
325	9.99446	2	52.6316	36	80	60
326	3.13287	2	52.6316	20	80	86
327	5.01726	2	47.3684	43	161	146
328	5.0241	2	47.3684	46	184	151
329	4.97908	3	47.3684	7	31	42
330	4.94577	3	52.6316	26	86	96
331	6.22339	3	52.6316	25	209	197
332	1.25216	1	47.3684	46	572	579
333	6.62252	2	42.1053	45	382	361
334	78.4751	2	47.3684	17	276	302
335	78.2581	2	47.3684	48	874	1021
336	57.727	1	52.6316	42	224	175
337	25.7325	3	47.3684	18	56	58
338	25.7062	3	52.6316	43	175	165
339	25.6119	2	47.3684	0	3	1
340	2.59192	2	47.3684	2	5	1
341	2.70976	2	47.3684	3	24	24
342	0.108271	2	47.3684	4	9	13
343	2.81666	2	47.3684	30	116	115
344	18.1109	2	42.1053	7	17	13
345	0.333433	2	47.3684	16	63	66
346	46.9682	3	47.3684	38	212	215
347	0	2	42.1053	1	0	3
348	11.2823	1	47.3684	2	6	3
349	5.96684	2	47.3684	8	12	12
350	2.12771	2	42.1053	19	31	31
351	0	1	47.3684	3	25	19
352	1.76088	2	52.6316	16	131	168
353	1.76354	2	52.6316	23	308	331
354	1.75087	2	52.6316	48	647	691
355	1.76205	3	52.6316	34	195	192
356	13.5185	2	52.6316	35	219	201
357	13.5052	2	52.6316	31	173	182
358	50.965	2	52.6316	42	291	276
359	52.5855	2	47.3684	27	122	107
360	20.5834	3	47.3684	41	194	199
361	10.4163	1	47.3684	41	146	142
362	0.874049	3	47.3684	4	8	4
363	17.4352	1	47.3684	8	25	15
364	4.60602	2	42.1053	7	29	20
365	0.320516	2	42.1053	33	156	118
366	0.106408	3	42.1053	45	229	146
367	0	2	42.1053	11	16	19
368	2.74273	3	42.1053	13	89	89
369	35.3531	2	47.3684	47	511	522
370	3.61355	3	42.1053	39	123	131
371	5.38766	2	36.8421	7	37	28
372	5.30039	2	36.8421	23	257	242
373	11.8364	3	42.1053	11	49	49
374	0.802923	1	36.8421	19	97	93
375	55.4998	3	36.8421	48	429	394
376	0.925088	1	36.8421	29	147	158
377	5.12393	2	36.8421	39	227	218
378	7.55778	3	42.1053	31	84	58
379	7.42022	1	42.1053	1	1	1
380	16.2317	1	42.1053	9	5	4
381	12.3275	2	47.3684	3	9	3
382	1.15376	1	52.6316	8	35	41
383	1.14871	2	57.8947	37	104	79
384	1.1503	3	57.8947	17	47	28
385	0	2	57.8947	23	79	97
386	6.43268	1	52.6316	46	452	420
387	3.79849	2	47.3684	22	126	103
388	3.88238	3	42.1053	6	10	5
389	16.5566	2	47.3684	20	59	41
390	57.455	1	52.6316	40	90	86
391	8.62778	3	52.6316	2	6	7
392	0.273473	2	52.6316	8	29	19
393	0	3	57.8947	12	76	81
394	0.542324	3	63.1579	45	299	161
395	0.543518	2	63.1579	35	97	82
396	1.37147	2	68.4211	13	65	63
397	7.34039	2	63.1579	30	140	153
398	1.48277	2	63.1579	47	656	680
399	56.1652	3	57.8947	43	266	218
400	56.9182	1	52.6316	26	71	78
401	63.1297	3	47.3684	45	158	155
402	25.7315	2	47.3684	5	1	4
403	1.004	1	47.3684	1	0	0
404	1.37749	1	47.3684	0	3	2
405	0.883219	1	52.6316	1	7	11
406	0.0649064	3	57.8947	6	26	27
407	0.0634021	2	57.8947	43	264	245
408	0.0670583	1	57.8947	41	166	166
409	5.36858	2	57.8947	5	3	6
410	5.41339	2	57.8947	24	15	23
411	23.0888	2	57.8947	0	8	6
412	3.35902	2	52.6316	5	17	22
413	3.87614	2	52.6316	23	48	46
414	0	2	52.6316	1	0	4
415	2.41264	2	47.3684	9	13	7
416	2.46163	2	52.6316	32	65	72
417	2.97738	0	52.6316	11	10	17
418	2.40842	3	57.8947	1	1	1
419	3.68829	1	63.1579	2	4	5
420	3.68604	2	68.4211	5	26	33
421	0.110473	1	63.1579	32	164	152
422	0.109884	2	63.1579	44	547	474
423	0.110255	3	68.4211	34	110	98
424	12.0135	2	68.4211	3	9	12
425	5.92014	2	63.1579	8	18	20
426	19.2864	3	68.4211	8	7	8
427	0	2	63.1579	1	0	0
428	6.23092	2	63.1579	7	18	21
429	0.818892	2	63.1579	3	5	9
430	3.17232	2	63.1579	5	8	8
431	1.15907	3	68.4211	22	45	38
432	0.104525	1	68.4211	20	90	100
433	0.104127	3	63.1579	44	248	191
434	4.50204	3	63.1579	3	39	33
435	0	2	57.8947	12	176	111
436	1.82726	1	63.1579	47	697	702
437	11.4426	2	57.8947	47	404	377
438	11.4467	2	57.8947	8	23	19
439	11.4144	2	57.8947	28	49	39
440	10.0638	0	57.8947	22	33	35
441	0.226721	2	63.1579	17	65	61
442	0	3	57.8947	38	132	101
443	0	3	52.6316	44	370	366
444	1.39209	2	52.6316	19	51	52
445	15.3494	1	52.6316	22	100	98
446	21.4887	2	52.6316	48	338	323
447	21.45	2	52.6316	8	54	72
448	21.1447	2	47.3684	40	265	267
449	2.07623	2	42.1053	37	133	98
450	0	0	36.8421	3	6	2
451	20.8382	2	31.5789	12	14	8
452	12.7616	2	36.8421	33	83	74
453	12.8489	1	42.1053	4	19	21
454	1.63875	2	47.3684	20	80	95
455	1.90963	3	47.3684	30	80	78
456	1.82533	2	47.3684	9	24	27
457	3.28279	2	47.3684	40	218	198
458	12.6162	3	47.3684	32	122	111
459	0	2	47.3684	39	110	100
460	9.83731	2	47.3684	20	39	41
461	1.27641	1	52.6316	37	174	117
462	8.84136	1	57.8947	14	18	19
463	7.07755	2	63.1579	4	7	6
464	6.97161	1	63.1579	23	43	36
465	7.39985	1	68.4211	1	2	5
466	0.876815	2	68.4211	2	7	8
467	0.899001	2	73.6842	13	70	50
468	0.898219	1	78.9474	32	287	284
469	0	1	78.9474	27	294	301
470	3.60287	3	84.2105	23	109	93
471	4.91967	1	84.2105	6	40	35
472	33.3233	0	78.9474	19	89	98
473	4.84437	1	73.6842	44	262	234
474	0	2	73.6842	21	69	55
475	0	1	78.9474	3	1	3
476	8.32639	0	78.9474	7	16	11
477	0.587372	2	78.9474	9	23	11
478	0.585131	1	78.9474	1	2	1
479	0	3	78.9474	2	2	0
480	9.23831	3	78.9474	1	9	10
481	0.355198	2	78.9474	7	31	33
482	0.955133	1	78.9474	36	127	109
483	0.122439	1	73.6842	5	16	21
484	0	1	73.6842	7	17	26
485	5.46085	1	68.4211	40	295	279
486	5.45722	2	63.1579	18	107	100
487	5.71726	2	63.1579	23	24	22
488	2.87835	0	68.4211	1	4	6
489	12.4638	2	68.4211	11	15	14
490	0.188867	2	68.4211	2	10	6
491	0.179306	2	68.4211	11	29	32
492	0	2	68.4211	26	111	112
493	0	3	63.1579	47	202	170
494	0.599226	3	63.1579	33	158	122
495	5.35656	1	63.1579	25	77	84
496	76.2067	3	57.8947	28	103	95
497	72.0123	3	63.1579	46	221	214
498	6.97954	2	57.8947	24	38	47
499	2.31401	3	57.8947	7	15	14
500	18.6482	1	52.6316	33	117	98
501	0	1	52.6316	19	41	40
502	4.8231	1	52.6316	24	113	102
503	4.75029	2	52.6316	27	54	36
504	4.85927	1	57.8947	27	114	78
505	1.11908	2	63.1579	10	46	33
506	4.23049	3	63.1579	42	358	299
507	16.0409	3	57.8947	21	34	32
508	0	3	57.8947	27	108	83
509	6.64388	2	57.8947	25	84	84
510	0.118864	0	57.8947	3	7	5
511	5.73258	3	57.8947	10	16	12
512	4.80933	2	63.1579	11	16	19
513	4.89079	0	57.8947	3	5	4
514	5.66337	2	57.8947	5	21	18
515	5.6783	2	57.8947	39	131	124
516	5.72257	2	57.8947	0	1	1
517	5.70783	1	63.1579	2	6	3
518	16.6618	2	63.1579	5	25	21
519	0	1	68.4211	11	30	21
520	0	2	68.4211	33	73	57
521	0	2	73.6842	3	7	3
522	5.6494	3	68.4211	0	8	6
523	7.51152	3	68.4211	16	33	27
524	7.78559	3	68.4211	6	42	49
525	0.230158	1	63.1579	29	170	128
526	8.16262	3	68.4211	2	7	5
527	7.68205	1	63.1579	2	4	5
528	7.65835	2	63.1579	12	21	20
529	2.4788	1	68.4211	6	23	22
530	2.28432	2	68.4211	2	10	11
531	2.27364	3	63.1579	21	45	44
532	2.20992	3	68.4211	4	3	4
533	2.19855	2	63.1579	9	21	16
534	6.74554	1	63.1579	1	4	4
535	2.22749	3	63.1579	10	20	19
536	9.6149	2	63.1579	11	7	5
537	9.57719	2	63.1579	20	24	21
538	6.99097	2	63.1579	16	35	34
539	7.49641	3	63.1579	1	1	4
540	7.51181	3	63.1579	3	11	14
541	7.59472	2	63.1579	7	29	36
542	0.222866	2	57.8947	30	129	112
543	0.66874	1	52.6316	39	190	184
544	10.2979	2	52.6316	32	121	114
545	10.3911	2	47.3684	46	271	280
546	10.4356	2	47.3684	2	2	4
547	10.4276	0	47.3684	2	2	3
548	0.346176	2	42.1053	22	35	28
549	0	2	42.1053	1	1	1
550	0	0	42.1053	9	11	13
551	0.153975	0	42.1053	26	33	42
552	0.15276	2	47.3684	7	4	5
553	0.152587	3	52.6316	0	0	0
554	0.577294	1	47.3684	1	2	1
555	1.50272	1	47.3684	3	19	16
556	0.115562	3	47.3684	12	82	65
557	0.455726	1	47.3684	37	159	129
558	0	3	47.3684	39	226	194
559	2.94561	2	42.1053	48	222	211
560	14.0446	1	42.1053	34	76	88
561	28.4464	3	47.3684	13	14	11
562	26.2747	2	47.3684	9	6	9
563	26.2182	2	52.6316	32	58	40
564	3.90401	2	57.8947	0	0	0
565	0.512049	1	63.1579	3	11	8
566	0	2	63.1579	1	1	2
567	0.298564	3	68.4211	3	13	14
568	3.59486	3	68.4211	17	35	21
569	3.20109	3	73.6842	26	135	117
570	3.50217	2	68.4211	47	222	210
571	0.100835	2	68.4211	29	99	81
572	4.12903	2	68.4211	44	111	93
573	11.7795	2	73.6842	9	11	15
574	13.0261	3	73.6842	21	28	33
575	4.86555	2	68.4211	24	73	41
576	4.98865	3	63.1579	37	212	171
577	2.93948	3	57.8947	16	96	76
578	1.62076	3	63.1579	26	79	77
579	10.4466	1	63.1579	5	25	31
580	36.1804	2	57.8947	30	97	79
581	9.13589	2	57.8947	42	183	190
582	0	2	52.6316	23	26	15
583	0	1	52.6316	3	13	7
584	1.55655	3	52.6316	6	35	44
585	3.32665	2	52.6316	32	146	129
586	3.35345	2	52.6316	44	244	239
587	0.190958	2	52.6316	23	60	80
588	4.00897	3	52.6316	26	67	57
589	3.99726	3	52.6316	14	88	108
590	4.51012	2	52.6316	40	296	319
591	23.8066	2	52.6316	48	813	827
592	4.87548	1	52.6316	41	201	142
593	2.56822	3	47.3684	45	555	633
594	38.9222	1	47.3684	41	249	277
595	39.281	2	52.6316	7	43	36
596	24.9065	2	52.6316	30	169	175
597	5.86287	3	47.3684	42	395	368
598	5.86722	2	47.3684	3	12	11
599	1.72599	1	52.6316	30	51	49
600	4.32788	1	52.6316	27	78	83
601	1.55909	1	57.8947	9	46	40
602	1.54977	1	52.6316	42	163	136
603	1.42516	1	52.6316	10	58	47
604	1.41558	1	52.6316	31	167	126
605	7.54046	3	47.3684	47	442	433
606	3.45931	3	47.3684	38	324	336
607	3.46904	1	42.1053	7	31	32
608	46.9289	1	42.1053	43	103	80
609	46.2014	2	42.1053	29	59	43
610	2.22011	1	36.8421	1	3	4
611	2.20411	2	36.8421	10	17	16
612	2.18362	2	42.1053	6	26	23
613	0	2	42.1053	16	69	72
614	0	2	36.8421	29	113	101
615	0.572022	2	36.8421	23	80	69
616	7.63694	3	42.1053	31	153	133
617	17.82	2	42.1053	44	381	413
618	5.25427	3	42.1053	48	755	816
619	4.93781	1	42.1053	3	13	9
620	6.04348	2	42.1053	6	14	19
621	30.082	3	47.3684	20	94	75
622	2.96028	3	47.3684	10	36	27
623	0	2	47.3684	37	251	209
624	6.05136	2	52.6316	42	104	94
625	0.0865194	0	57.8947	8	16	24
626	26.8745	3	57.8947	40	176	188
627	4.25461	1	63.1579	23	118	115
628	4.29607	1	63.1579	21	28	27
629	7.96759	1	68.4211	27	95	90
630	7.99552	1	63.1579	41	387	346
631	7.98958	1	63.1579	2	3	5
632	0.0904593	2	68.4211	15	23	28
633	1.67702	2	73.6842	12	28	27
634	1.6989	2	78.9474	2	8	8
635	14.5851	1	78.9474	24	55	46
636	0	2	84.2105	0	4	6
637	0.337845	3	84.2105	7	22	17
638	0.339906	2	89.4737	31	105	83
639	0.341187	3	84.2105	11	41	31
640	2.22736	3	78.9474	31	154	110
641	1.44346	2	73.6842	26	184	160
642	7.79971	2	73.6842	19	89	61
643	10.9883	1	73.6842	42	276	225
644	14.2198	0	68.4211	16	67	42
645	14.0941	3	73.6842	45	169	149
646	7.39589	2	68.4211	16	25	23
647	0	3	63.1579	8	41	28
648	8.10045	2	63.1579	16	68	49
649	0	1	68.4211	35	183	143
650	0.469788	2	68.4211	11	23	16
651	3.01859	1	63.1579	4	11	13
652	3.05583	2	63.1579	25	47	42
653	2.13237	3	57.8947	15	101	90
654	2.15785	2	52.6316	37	161	154
655	2.16692	2	52.6316	11	34	28
656	17.345	2	47.3684	32	151	161
657	62.1686	3	47.3684	47	250	223
658	3.67813	2	52.6316	47	259	256
659	0.602524	2	52.6316	37	297	257
660	9.22104	2	52.6316	47	296	261
661	19.642	3	47.3684	29	97	88
662	21.0609	3	42.1053	46	278	260
663	9.35421	2	42.1053	47	456	416
664	0.0877955	3	42.1053	1	3	3
665	14.1466	1	47.3684	5	12	8
666	14.0818	2	52.6316	16	56	41
667	3.00936	2	52.6316	20	71	71
668	0.887373	1	47.3684	12	51	44
669	0.147532	3	47.3684	32	141	76
670	0.117327	2	47.3684	45	149	105
671	0	2	47.3684	31	118	100
672	30.8787	2	47.3684	44	284	221
673	44.4118	2	52.6316	41	124	139
674	46.9195	2	52.6316	42	314	240
675	18.8071	3	57.8947	24	107	66
676	1.00521	3	52.6316	33	145	106
677	9.24191	1	47.3684	17	51	57
678	0.0835178	2	47.3684	31	112	75
679	10.945	1	52.6316	31	149	119
680	0	2	57.8947	48	398	325
681	26.1932	2	57.8947	9	17	13
682	4.40846	2	63.1579	1	6	6
683	3.65175	3	57.8947	21	58	64
684	0	2	52.6316	3	21	51
685	0	2	52.6316	6	101	115
686	5.83319	1	47.3684	31	312	411
687	3.76676	3	47.3684	48	878	1100
688	3.69354	2	47.3684	48	1315	1715
689	3.38436	3	47.3684	44	696	771
690	87.1324	3	42.1053	48	706	579
691	142.465	2	42.1053	43	284	278
692	106.791	1	36.8421	48	487	398
693	12.4802	1	31.5789	21	36	21
694	12.3021	2	31.5789	0	2	2
695	12.1538	2	36.8421	6	10	2
696	11.9557	2	42.1053	15	42	21
697	0	1	42.1053	0	7	4
698	1.20953	2	42.1053	5	19	17
699	1.20839	3	36.8421	22	80	57
700	1.21695	2	42.1053	40	276	212
701	0.201558	2	42.1053	47	380	369
702	26.4944	1	42.1053	32	115	89
703	12.9714	3	42.1053	8	25	30
704	62.7286	3	42.1053	26	147	102
705	3.46151	2	42.1053	4	6	3
706	1.22539	3	47.3684	7	14	11
707	1.70918	2	47.3684	3	12	8
708	1.70892	1	52.6316	9	86	70
709	3.78321	2	57.8947	35	395	432
710	9.75649	3	57.8947	39	534	543
711	9.74884	2	63.1579	36	158	141
712	9.74389	3	68.4211	36	141	126
713	19.9012	2	63.1579	47	281	262
714	19.9985	3	63.1579	41	165	161
715	1.91098	2	63.1579	14	81	51
716	1.90887	2	68.4211	25	220	194
717	8.46652	1	63.1579	46	232	186
718	7.95758	3	63.1579	45	327	337
719	8.18832	2	57.8947	36	316	348
720	7.99282	2	52.6316	34	130	103
721	26.1749	1	57.8947	26	128	125
722	70.1451	2	63.1579	48	388	372
723	8.20667	2	57.8947	7	10	13
724	0	1	57.8947	1	1	1
725	0	1	57.8947	7	20	24
726	0.125779	3	57.8947	2	1	1
727	0.135836	2	52.6316	4	3	4
728	0.455867	1	52.6316	3	8	10
729	1.07183	2	57.8947	13	42	37
730	1.07377	3	57.8947	32	96	89
731	0	1	52.6316	15	70	61
732	2.27172	2	52.6316	44	455	540
733	11.0497	2	47.3684	43	306	267
734	11.8375	2	47.3684	19	44	41
735	30.1233	0	42.1053	15	35	39
736	29.7887	2	47.3684	43	147	148
737	4.13144	2	52.6316	5	7	2
738	0.200576	2	57.8947	1	1	3
739	2.1201	2	63.1579	3	5	6
740	0.503286	3	63.1579	7	33	25
741	0	2	57.8947	34	183	143
742	0	3	63.1579	42	197	172
743	0.604942	2	63.1579	31	98	71
744	16.1873	3	63.1579	26	67	73
745	34.6814	2	57.8947	47	209	177
746	23.809	3	57.8947	23	51	36
747	1.42757	3	57.8947	45	200	191
748	1.85551	3	52.6316	24	56	43
749	1.87858	3	47.3684	27	78	74
750	8.46768	0	52.6316	13	22	24
751	0.965037	1	52.6316	28	121	156
752	2.72133	2	52.6316	38	115	106
753	2.6857	2	52.6316	8	20	19
754	28.1448	1	57.8947	43	115	97
755	0.721154	2	57.8947	41	145	159
756	0.727859	2	57.8947	38	94	84
757	2.65896	2	57.8947	43	156	108
758	2.64971	2	52.6316	35	124	106
759	9.68382	3	52.6316	27	92	99
760	12.4055	2	52.6316	28	59	61
761	5.41492	2	47.3684	48	250	191
762	4.67935	2	52.6316	5	6	8
763	4.63838	3	52.6316	21	49	24
764	10.9221	2	52.6316	12	16	10
765	2.45574	2	57.8947	0	0	2
766	1.17734	0	57.8947	5	4	9
767	0.0787901	2	57.8947	21	47	53
768	0.0771203	3	57.8947	26	31	38
769	0.0771016	1	57.8947	9	35	37
770	9.73554	2	63.1579	36	112	111
771	8.13235	1	68.4211	38	211	183
772	7.61275	1	63.1579	33	247	244
773	1.6588	3	57.8947	15	38	33
774	1.65674	2	57.8947	30	103	104
775	9.66141	2	52.6316	11	96	171
776	4.44589	3	47.3684	18	220	265
777	8.77683	3	52.6316	48	966	1005
778	0	2	47.3684	37	189	155
779	5.20036	1	47.3684	32	135	120
780	52.5962	0	47.3684	21	56	67
781	56.0397	3	47.3684	15	97	94
782	21.3446	1	42.1053	47	567	620
783	1.21883	2	42.1053	40	153	123
784	11.6828	3	36.8421	46	115	93
785	11.7792	2	31.5789	28	46	45
786	4.70669	2	36.8421	21	43	33
787	5.69215	1	42.1053	39	102	65
788	2.46832	2	36.8421	4	15	24
789	2.47346	3	36.8421	1	7	8
790	2.48162	3	36.8421	8	40	45
791	0.673408	3	36.8421	33	232	254
792	1.00977	1	36.8421	46	329	301
793	0.11242	1	31.5789	7	15	9
794	7.16821	3	36.8421	25	71	67
795	7.18582	2	42.1053	28	32	31
796	7.27196	2	36.8421	12	20	21
797	0.462545	2	36.8421	9	14	13
798	0.462123	3	36.8421	3	32	23
799	0	2	42.1053	12	87	81
800	1.03225	2	36.8421	38	125	145
801	2.54836	3	42.1053	7	8	2
802	21.014	2	42.1053	25	37	24
803	11.278	3	47.3684	5	12	7
804	0.114853	2	52.6316	18	44	37
805	2.51673	3	52.6316	37	158	153
806	0.227536	3	47.3684	40	157	131
807	0.228011	3	52.6316	46	323	253
808	1.13095	2	47.3684	43	274	258
809	7.95536	2	42.1053	21	40	34
810	16.438	2	47.3684	13	25	24
811	53.2669	1	52.6316	44	140	125
812	2.30282	3	57.8947	1	1	2
813	5.47828	1	57.8947	2	9	14
814	5.43329	2	52.6316	20	36	38
815	1.37526	1	52.6316	28	71	104
816	1.36852	1	52.6316	24	40	45
817	0.90969	2	52.6316	15	62	49
818	3.29179	2	52.6316	9	11	15
819	18.234	1	57.8947	6	10	14
820	5.93194	1	52.6316	16	8	12
821	0	1	57.8947	4	6	8
822	0	3	57.8947	8	31	34
823	0	2	52.6316	29	63	54
824	0	2	47.3684	20	49	22
825	0.336882	3	47.3684	31	138	125
826	13.1817	3	47.3684	24	59	64
827	6.2883	2	47.3684	18	152	136
828	6.81803	3	52.6316	48	466	474
829	1.24654	1	47.3684	16	48	33
830	0.681462	3	47.3684	2	18	15
831	21.4904	2	47.3684	17	98	129
832	0.681261	2	42.1053	12	144	188
833	0.107752	3	42.1053	46	695	661
834	17.8438	2	47.3684	48	283	311
835	0	0	47.3684	12	57	66
836	127.051	0	47.3684	48	378	381
837	12.4168	2	47.3684	44	310	300
838	12.4009	0	42.1053	12	41	40
839	12.2571	1	42.1053	39	205	165
840	2.50316	2	42.1053	3	9	6
841	2.51544	1	42.1053	9	50	60
842	2.65891	2	42.1053	46	606	636
843	8.31245	1	47.3684	41	153	146
844	8.54579	2	52.6316	12	63	63
845	8.42161	2	47.3684	44	395	397
846	8.68492	1	52.6316	34	68	67
847	1.39082	1	47.3684	33	124	99
848	46.0714	1	47.3684	43	168	163
849	7.5537	2	47.3684	36	70	61
850	2.22169	3	47.3684	31	105	81
851	2.20518	2	47.3684	36	142	113
852	4.57341	2	47.3684	41	188	168
853	7.94517	1	42.1053	43	290	251
854	8.65754	2	47.3684	45	249	222
855	8.45198	2	52.6316	17	28	27
856	8.41769	1	52.6316	34	79	69
857	37.924	2	52.6316	45	129	99
858	3.06344	2	57.8947	22	65	46
859	0	3	52.6316	32	82	68
860	2.4698	2	47.3684	19	74	47
861	1.64379	3	52.6316	34	107	111
862	12.5595	1	52.6316	4	15	14
863	1.63915	2	52.6316	24	48	50
864	8.22752	3	57.8947	34	68	81
865	0.999234	2	57.8947	30	45	34
866	11.7346	3	57.8947	34	41	52
867	0.931977	2	63.1579	30	84	87
868	0	1	63.1579	32	157	122
869	1.15525	3	63.1579	40	254	235
870	10.1571	3	63.1579	39	362	364
871	10.3381	2	63.1579	13	20	29
872	0.239518	1	63.1579	37	86	68
873	9.04854	3	63.1579	33	54	78
874	9.05269	2	63.1579	3	1	2
875	8.962	2	63.1579	7	2	2
876	11.6469	0	68.4211	30	37	39
877	1.72024	3	63.1579	5	9	7
878	0.121745	2	63.1579	32	76	69
879	0	1	68.4211	2	6	7
880	0.489243	2	63.1579	7	17	22
881	8.44553	3	57.8947	34	89	71
882	0.2444	2	52.6316	7	26	22
883	0	2	52.6316	27	136	105
884	6.29672	3	52.6316	34	151	117
885	2.08604	1	52.6316	1	6	3
886	2.09736	3	52.6316	7	14	21
887	5.30446	2	47.3684	31	99	91
888	5.19141	2	47.3684	37	125	126
889	1.40456	3	47.3684	44	147	131
890	1.93844	2	52.6316	24	58	53
891	15.3783	3	52.6316	32	164	204
892	26.0248	2	52.6316	47	663	725
893	25.3125	3	47.3684	33	259	275
894	7.43019	1	47.3684	18	51	59
895	40.1838	2	42.1053	42	142	132
896	36.6653	2	42.1053	13	45	32
897	0.636416	3	47.3684	5	13	12
898	23.3272	2	47.3684	23	88	74
899	0.424674	3	52.6316	37	88	71
900	5.4093	1	52.6316	24	44	37
901	0.426312	3	52.6316	38	88	69
902	1.89546	3	47.3684	40	219	212
903	1.98214	1	47.3684	46	203	185
904	0.682811	2	52.6316	48	416	388
905	0.445951	1	47.3684	7	12	5
906	0.336274	3	47.3684	6	28	19
907	33.8089	1	47.3684	39	171	149
908	3.83346	1	52.6316	12	162	140
909	0.576821	2	47.3684	48	400	362
910	1.14626	3	52.6316	44	601	671
911	14.2841	2	47.3684	15	62	73
912	14.3597	3	52.6316	41	105	124
913	26.8621	1	47.3684	38	159	193
914	27.2533	3	47.3684	33	142	142
915	10.6241	2	52.6316	36	51	47
916	10.5585	3	52.6316	4	4	11
917	9.39872	2	52.6316	8	8	5
918	2.69157	2	47.3684	20	51	39
919	0.117546	2	47.3684	13	49	41
920	3.27734	2	47.3684	46	369	322
921	3.28679	2	47.3684	17	104	100
922	3.26904	3	47.3684	45	304	305
923	36.6327	3	47.3684	46	245	250
924	8.80345	3	47.3684	44	117	128
925	5.49352	2	52.6316	0	7	8
926	1.28604	3	47.3684	4	44	35
927	0.242251	3	47.3684	12	123	116
928	0.243635	3	52.6316	48	339	268
929	0.979276	2	47.3684	47	464	497
930	1.84509	2	47.3684	47	753	900
931	24.0009	2	42.1053	47	594	723
932	24.1411	2	47.3684	38	208	168
933	80.61	2	52.6316	40	169	152
934	47.4331	1	52.6316	45	263	249
935	6.77606	1	47.3684	2	1	0
936	6.68484	2	47.3684	3	1	3
937	0.649469	2	52.6316	12	16	13
938	0	3	57.8947	0	5	5
939	0	1	57.8947	11	56	55
940	0.67226	2	63.1579	46	241	195
941	0.265523	3	63.1579	27	88	81
942	9.25877	2	63.1579	12	44	58
943	9.25174	3	63.1579	38	186	168
944	17.5787	2	57.8947	36	119	138
945	1.74137	2	63.1579	46	398	374
946	12.4528	3	57.8947	5	10	9
947	12.457	2	57.8947	15	25	32
948	79.7143	1	57.8947	40	125	113
949	2.40324	2	63.1579	0	0	2
950	0.265157	1	63.1579	0	6	3
951	1.30734	1	63.1579	2	3	6
952	1.30919	3	57.8947	8	27	20
953	1.28512	1	57.8947	44	312	297
954	0	1	57.8947	28	149	142
955	2.44257	2	52.6316	39	112	83
956	7.40462	3	47.3684	41	169	171
957	26.5583	1	47.3684	20	42	38
958	0.612205	2	52.6316	8	30	35
959	24.3571	2	52.6316	43	203	240
960	0	1	52.6316	1	3	2
961	3.21536	2	52.6316	5	11	12
962	3.24246	3	57.8947	17	61	68
963	0.502576	2	63.1579	18	83	51
964	0	3	63.1579	42	375	318
965	0.139846	2	68.4211	31	307	249
966	0.417693	2	68.4211	12	31	25
967	31.5426	1	68.4211	12	50	49
968	25.8171	2	63.1579	43	199	259
969	28.9893	3	68.4211	2	7	1
970	28.8642	0	63.1579	14	30	24
971	3.46304	1	63.1579	3	6	5
972	1.81082	2	63.1579	8	16	9
973	1.77867	2	63.1579	30	58	48
974	0	1	68.4211	26	83	68
975	0	1	68.4211	38	79	67
976	0.642099	3	68.4211	16	36	28
977	0.63506	2	68.4211	12	25	20
978	0.635908	2	68.4211	23	52	68
979	2.89232	2	63.1579	37	112	112
980	2.88044	2	63.1579	2	7	2
981	0	0	63.1579	10	19	24
982	17.5403	3	57.8947	43	156	126
983	0.656474	2	52.6316	16	48	21
984	0.727896	1	52.6316	14	17	12
985	14.0572	0	52.6316	14	22	21
986	3.70895	2	57.8947	30	85	59
987	3.70877	2	63.1579	26	106	109
988	0	3	63.1579	14	41	40
989	0	2	68.4211	5	11	11
990	1.65131	3	73.6842	7	20	31
991	7.76693	1	68.4211	38	127	108
992	11.3674	3	73.6842	21	54	55
993	18.5923	1	68.4211	2	9	8
994	18.6583	2	68.4211	7	9	16
995	5.80046	2	68.4211	8	3	7
996	0.834209	2	63.1579	9	35	36
997	0.857854	3	57.8947	35	104	96
998	3.21762	1	63.1579	12	13	15
999	3.17886	1	63.1579	3	6	4
1000	1.10377	1	57.8947	29	68	54
1001	1.10497	1	57.8947	1	0	0

## Sheet: Figure 6AB
	%	Deletions	Insertions	Substitutions
paraoxon	Strongly deleterious	83.1	76.7	23.8
	Midly deleterious	12.6	13.4	29.2
	Neutral	3.7	7.4	47
	Beneficial	0.6	2.6	0
4-NPB	Strongly deleterious	76.3	62.7	19.1
	Midly deleterious	12.2	21.6	28
	Neutral	5.6	8	51.1
	Beneficial	6	7.7	1.8

## Sheet: Figure 6C
-3 bp	SEM	-6 bp	SEM	-9 bp	SEM	+3 bp	SEM	+6 bp	SEM	+9 bp	SEM	TriNEx	SEM
1.59	0.06	0.94	0.1	1.31	0.02	1.79	0.05	1.6	0.01	2.78	0.05	1.5	0.31
1.58	0.02	0.93	0.08	0.68	0.02	1.58	0.07	1.5	0.07	2.7	0.01	1.49	0.23
1.52	0.03	0.53	0.12	0.33	0.01	1.41	0.02	1.35	0.03	1.91	0.05	1.35	0.46
1.33	0.13	0.41	0.02	0.26	0.01	1.33	0.07	1.26	0.06	1.87	0.09	1.35	0.18
1.02	0.02	0.21	0.04	0.24	0.06	1.25	0.04	1.13	0.11	1.83	0.01	1.26	0.36
0.88	0.01	0.2	0.01	0.24	0.01	1.24	0.02	0.89	0.01	1.51	0.06	1.26	0.22
0.86	0.04	0.16	0.01	0.21	0.01	1.16	0.07	0.86	0.05	1.18	0.1	1.25	0.08
0.83	0.01	0.16	0.01	0.14	0.01	1.16	0.03	0.79	0.1	0.6	0.01	1.22	0.19
0.78	0.12	0.14	0.01	0.14	0.01	1.09	0.01	0.58	0.01	0.43	0.01	1.21	0.04
0.78	0.02	0.12	0.02	0.13	0.01	1.09	0.04	0.56	0.03	0.3	0.02	1.21	0.23
0.78	0.08	0.11	0.01	0.12	0.01	1.04	0.01	0.48	0.11	0.28	0.01	1.2	0.1
0.76	0.06	0.07	0.01	0.11	0.01	1.01	0.04	0.42	0.01	0.23	0.01	1.2	0.24
0.74	0.01	0.07	0.01	0.1	0.01	1	0.06	0.4	0.1	0.22	0.01	1.18	0.05
0.73	0.14	0.06	0.01	0.1	0.01	0.98	0.01	0.34	0.01	0.17	0.01	1.17	0.12
0.7	0.05	0.05	0.01	0.09	0.01	0.95	0.01	0.3	0.01	0.17	0.02	1.16	0.14
0.7	0.01	0.05	0.01	0.08	0.01	0.95	0.06	0.3	0.08	0.16	0.02	1.14	0.26
0.69	0.04	0.03	0.01	0.08	0.01	0.9	0.03	0.25	0.04	0.16	0.02	1.14	0.23
0.64	0.08	0.03	0.01	0.08	0.02	0.84	0.09	0.22	0.05	0.13	0.01	1.14	0.32
0.64	0.02	0.03	0.01	0.06	0.01	0.78	0.01	0.21	0.01	0.12	0.01	1.14	0.21
0.63	0.03	0.02	0.01	0.05	0.01	0.78	0.01	0.2	0.01	0.12	0.01	1.13	0.13
0.62	0.04	0.02	0.01	0.05	0.01	0.59	0.02	0.18	0.04	0.05	0.01	1.13	0.22
0.59	0.02	0.01	0.01	0.03	0.01	0.47	0.02	0.18	0.04	0.04	0.01	1.13	0.19
0.54	0.01	0.005		0.03	0.01	0.44	0.02	0.18	0.01	0.02	0.01	1.13	0.16
0.53	0.01	0.005		0.03	0.01	0.38	0.02	0.16	0.03	0.02	0.01	1.12	0.29
0.51	0.06	0.005		0.02	0.01	0.37	0.08	0.16	0.01	0.01	0.01	1.12	0.2
0.51	0.11	0.005		0.02	0.01	0.37	0.02	0.16	0.01	0.005		1.11	0.12
0.5	0.1	0.005		0.005		0.37	0.06	0.13	0.01	0.005		1.11	0.1
0.48	0.09	0.005		0.005		0.35	0.05	0.12	0.03	0.005		1.11	0.15
0.46	0.1	0.005		0.005		0.31	0.04	0.1	0.01	0.005		1.11	0.17
0.44	0.06	0.005		0.005		0.26	0.07	0.09	0.01	0.005		1.1	0.09
0.44	0.15	0.005		0.005		0.23	0.05	0.08	0.02	0.005		1.1	0.21
0.41	0.03	0.005		0.005		0.18	0.01	0.04	0.01	0.005		1.08	0.18
0.4	0.03	0.005		0.005		0.15	0.02	0.03	0.01	0.005		1.08	0.12
0.37	0.08	0.005		0.005		0.14	0.02	0.03	0.01	0.005		1.07	0.08
0.37	0.06	0.005		0.005		0.08	0.02	0.03	0.01	0.005		1.07	0.12
0.35	0.02	0.005		0.005		0.08	0.01	0.02	0.01	0.005		1.07	0.05
0.34	0.01	0.005		0.005		0.07	0.01	0.02	0.01	0.005		1.07	0.1
0.33	0.04	0.005		0.005		0.06	0.01	0.005		0.005		1.06	0.18
0.33	0.06	0.005		0.005		0.03	0.01	0.005		0.005		1.06	0.2
0.33	0.04	0.005		0.005		0.03	0.01	0.005		0.005		1.06	0.09
0.29	0.01	0.005		0.005		0.02	0.01	0.005		0.005		1.05	0.32
0.29	0.01	0.005		0.005		0.02	0.01	0.005		0.005		1.05	0.13
0.24	0.03	0.005		0.005		0.02	0.01	0.005		0.005		1.05	0.02
0.23	0.05	0.005		0.005		0.02	0.01	0.005		0.005		1.04	0.21
0.23	0.05	0.005		0.005		0.02	0.01	0.005		0.005		1.04	0.22
0.23	0.02	0.005		0.005		0.02	0.01	0.005		0.005		1.04	0.1
0.22	0.02	0.005		0.005		0.005		0.005		0.005		1.04	0.18
0.21	0.01	0.005		0.005		0.005		0.005		0.005		1.03	0.18
0.21	0.04	0.005		0.005		0.005		0.005		0.005		1.03	0.07
0.19	0.01	0.005		0.005		0.005		0.005		0.005		1.03	0.24
0.18	0.01	0.005		0.005		0.005		0.005		0.005		1.02	0.4
0.17	0.01	0.005		0.005		0.005		0.005		0.005		1.02	0.07
0.17	0.02	0.005		0.005		0.005		0.005		0.005		1.02	0.17
0.16	0.01	0.005		0.005		0.005		0.005		0.005		1.01	0.12
0.16	0.05	0.005		0.005		0.005		0.005		0.005		1.01	0.07
0.15	0.03	0.005		0.005		0.005		0.005		0.005		1.01	0.15
0.11	0.01	0.005		0.005		0.005		0.005		0.005		1.01	0.22
0.11	0.01	0.005		0.005		0.005		0.005		0.005		1.01	0.04
0.09	0.01	0.005		0.005		0.005		0.005		0.005		1	0.11
0.08	0.02	0.005		0.005		0.005		0.005		0.005		0.99	0.21
0.08	0.01	0.005		0.005		0.005		0.005		0.005		0.99	0.21
0.07	0.01	0.005		0.005		0.005		0.005		0.005		0.99	0.01
0.07	0.02	0.005		0.005		0.005		0.005		0.005		0.98	0.14
0.06	0.01	0.005		0.005		0.005		0.005		0.005		0.98	0.2
0.06	0.01	0.005		0.005		0.005		0.005		0.005		0.98	0.09
0.06	0.01	0.005		0.005		0.005		0.005		0.005		0.98	0.04
0.06	0.01	0.005		0.005		0.005		0.005		0.005		0.98	0.19
0.06	0.01	0.005		0.005		0.005		0.005		0.005		0.97	0.09
0.05	0.01	0.005		0.005		0.005		0.005		0.005		0.97	0.19
0.05	0.01	0.005		0.005		0.005		0.005		0.005		0.96	0.07
0.05	0.01	0.005		0.005		0.005		0.005		0.005		0.96	0.06
0.05	0.01	0.005		0.005		0.005		0.005		0.005		0.95	0.07
0.05	0.01	0.005		0.005		0.005		0.005		0.005		0.95	0.05
0.05	0.01	0.005		0.005		0.005		0.005		0.005		0.95	0.08
0.04	0.01	0.005		0.005		0.005		0.005		0.005		0.95	0.11
0.04	0.01	0.005		0.005		0.005		0.005		0.005		0.95	0.2
0.04	0.01	0.005		0.005		0.005		0.005		0.005		0.95	0.12
0.04	0.01	0.005		0.005		0.005		0.005		0.005		0.94	0.04
0.04	0.01	0.005		0.005		0.005		0.005		0.005		0.93	0.16
0.04	0.01	0.005		0.005		0.005		0.005		0.005		0.93	0.19
0.03	0.01	0.005		0.005		0.005		0.005		0.005		0.93	0.09
0.03	0.01	0.005		0.005		0.005		0.005		0.005		0.93	0.13
0.03	0.01	0.005		0.005		0.005		0.005		0.005		0.93	0.08
0.03	0.01	0.005		0.005		0.005		0.005		0.005		0.93	0.05
0.03	0.01	0.005		0.005		0.005		0.005		0.005		0.92	0.04
0.03	0.01	0.005		0.005		0.005		0.005		0.005		0.92	0.06
0.03	0.01	0.005		0.005		0.005		0.005		0.005		0.91	0.08
0.03	0.01	0.005		0.005		0.005		0.005		0.005		0.91	0.13
0.03	0.01	0.005		0.005		0.005		0.005		0.005		0.91	0.14
0.03	0.01	0.005		0.005		0.005		0.005		0.005		0.91	0.17
0.03	0.01	0.005		0.005		0.005		0.005		0.005		0.91	0.08
0.02	0.01	0.005		0.005		0.005		0.005		0.005		0.89	0.01
0.02	0.01	0.005		0.005		0.005		0.005		0.005		0.89	0.05
0.02	0.01	0.005		0.005		0.005		0.005		0.005		0.89	0.32
0.02	0.01	0.005		0.005		0.005		0.005		0.005		0.88	0.19
0.02	0.01	0.005		0.005		0.005		0.005		0.005		0.88	0.06
0.02	0.01	0.005		0.005		0.005		0.005		0.005		0.88	0.1
0.02	0.01	0.005		0.005		0.005		0.005		0.005		0.88	0.05
0.01	0.01	0.005		0.005		0.005		0.005		0.005		0.88	0.09
0.01	0.01	0.005		0.005		0.005		0.005		0.005		0.87	0.06
0.01	0.01	0.005		0.005		0.005		0.005		0.005		0.87	0.28
0.005		0.005		0.005		0.005		0.005		0.005		0.87	0.19
0.005		0.005		0.005		0.005		0.005		0.005		0.86	0.08
0.005		0.005		0.005		0.005		0.005		0.005		0.86	0.11
0.005		0.005		0.005		0.005		0.005		0.005		0.86	0.02
0.005		0.005		0.005		0.005		0.005		0.005		0.85	0.1
0.005		0.005		0.005		0.005		0.005		0.005		0.85	0.02
0.005		0.005		0.005		0.005		0.005		0.005		0.85	0.03
0.005		0.005		0.005		0.005		0.005		0.005		0.85	0.08
0.005		0.005		0.005		0.005		0.005		0.005		0.85	0.04
0.005		0.005		0.005		0.005		0.005		0.005		0.84	0.19
0.005		0.005		0.005		0.005		0.005		0.005		0.83	0.08
0.005		0.005		0.005		0.005		0.005		0.005		0.83	0.01
0.005		0.005		0.005		0.005		0.005		0.005		0.83	0.06
0.005		0.005		0.005		0.005		0.005		0.005		0.83	0.15
0.005		0.005		0.005		0.005		0.005		0.005		0.83	0.09
0.005		0.005		0.005		0.005		0.005		0.005		0.82	0.08
0.005		0.005		0.005		0.005		0.005		0.005		0.82	0.23
0.005		0.005		0.005		0.005		0.005		0.005		0.82	0.19
0.005		0.005		0.005		0.005		0.005		0.005		0.81	0.04
0.005		0.005		0.005		0.005		0.005		0.005		0.81	0.12
0.005		0.005		0.005		0.005		0.005		0.005		0.81	0.13
0.005		0.005		0.005		0.005		0.005		0.005		0.81	0.18
0.005		0.005		0.005		0.005		0.005		0.005		0.8	0.1
0.005		0.005		0.005		0.005		0.005		0.005		0.8	0.11
0.005		0.005		0.005		0.005		0.005		0.005		0.8	0.1
0.005		0.005		0.005		0.005		0.005		0.005		0.79	0.05
0.005		0.005		0.005		0.005		0.005		0.005		0.79	0.06
0.005		0.005		0.005		0.005		0.005		0.005		0.79	0.06
0.005		0.005		0.005		0.005		0.005		0.005		0.78	0.04
0.005		0.005		0.005		0.005		0.005		0.005		0.78	0.09
0.005		0.005		0.005		0.005		0.005		0.005		0.77	0.11
0.005		0.005		0.005		0.005		0.005		0.005		0.77	0.11
0.005		0.005		0.005		0.005		0.005		0.005		0.76	0.03
0.005		0.005		0.005		0.005		0.005		0.005		0.76	0.04
0.005		0.005		0.005		0.005		0.005		0.005		0.75	0.09
0.005		0.005		0.005		0.005		0.005		0.005		0.75	0.08
0.005		0.005		0.005		0.005		0.005		0.005		0.74	0.09
0.005		0.005		0.005		0.005		0.005		0.005		0.74	0.17
0.005		0.005		0.005		0.005		0.005		0.005		0.74	0.06
0.005		0.005		0.005		0.005		0.005		0.005		0.73	0.03
0.005		0.005		0.005		0.005		0.005		0.005		0.73	0.12
0.005		0.005		0.005		0.005		0.005		0.005		0.73	0.09
0.005		0.005		0.005		0.005		0.005		0.005		0.73	0.18
0.005		0.005		0.005		0.005		0.005		0.005		0.72	0.14
0.005		0.005		0.005		0.005		0.005		0.005		0.72	0.02
0.005		0.005		0.005		0.005		0.005		0.005		0.72	0.1
0.005		0.005		0.005		0.005		0.005		0.005		0.72	0.08
0.005		0.005		0.005		0.005		0.005		0.005		0.72	0.06
0.005		0.005		0.005		0.005		0.005		0.005		0.71	0.06
0.005		0.005		0.005		0.005		0.005		0.005		0.71	0.1
0.005		0.005		0.005		0.005		0.005		0.005		0.71	0.04
0.005		0.005		0.005		0.005		0.005		0.005		0.7	0.08
0.005		0.005		0.005		0.005		0.005		0.005		0.7	0.11
0.005		0.005		0.005		0.005		0.005		0.005		0.69	0.09
0.005		0.005		0.005		0.005		0.005		0.005		0.69	0.1
0.005		0.005		0.005		0.005		0.005		0.005		0.69	0.11
0.005		0.005		0.005		0.005		0.005		0.005		0.69	0.04
0.005		0.005		0.005		0.005		0.005		0.005		0.68	0.11
0.005		0.005		0.005		0.005		0.005		0.005		0.67	0.08
0.005		0.005		0.005		0.005		0.005		0.005		0.67	0.09
0.005		0.005		0.005		0.005		0.005		0.005		0.66	0.1
0.005		0.005		0.005		0.005		0.005		0.005		0.66	0.14
0.005		0.005		0.005		0.005		0.005		0.005		0.65	0.05
0.005		0.005		0.005		0.005		0.005		0.005		0.64	0.06
0.005		0.005		0.005		0.005		0.005		0.005		0.64	0.06
0.005		0.005		0.005		0.005		0.005		0.005		0.64	0.12
0.005		0.005		0.005		0.005		0.005		0.005		0.63	0.02
0.005		0.005		0.005		0.005		0.005		0.005		0.63	0.04
0.005		0.005		0.005		0.005		0.005		0.005		0.63	0.08
0.005		0.005		0.005		0.005		0.005		0.005		0.63	0.09
0.005		0.005		0.005		0.005		0.005		0.005		0.62	0.04
0.005		0.005		0.005		0.005		0.005		0.005		0.62	0.09
0.005		0.005		0.005		0.005		0.005		0.005		0.61	0.06
0.005		0.005		0.005		0.005		0.005		0.005		0.61	0.12
0.005		0.005		0.005		0.005		0.005		0.005		0.6	0.05
0.005		0.005		0.005		0.005		0.005		0.005		0.6	0.04
0.005		0.005		0.005		0.005		0.005		0.005		0.6	0.07
												0.59	0.04
												0.58	0.07
												0.58	0.13
												0.55	0.02
												0.55	0.1
												0.55	0.22
												0.54	0.06
												0.54	0.11
												0.52	0.1
												0.51	0.09
												0.51	0.11
												0.5	0.01
												0.5	0.09
												0.48	0.13
												0.47	0.05
												0.47	0.06
												0.47	0.09
												0.45	0.02
												0.44	0.07
												0.43	0.13
												0.43	0.12
												0.41	0.1
												0.41	0.02
												0.41	0.02
												0.41	0.09
												0.41	0.03
												0.4	0.03
												0.39	0.08
												0.39	0.13
												0.38	0.02
												0.38	0.03
												0.37	0.16
												0.36	0.04
												0.36	0.07
												0.35	0.16
												0.35	0.11
												0.35	0.06
												0.34	0.13
												0.33	0.01
												0.31	0.03
												0.31	0.09
												0.3	0.03
												0.29	0.05
												0.29	0.03
												0.28	0.02
												0.27	0.08
												0.26	0.01
												0.26	0.08
												0.26	0.03
												0.25	0.04
												0.24	0.11
												0.24	0.14
												0.23	0.03
												0.23	0.01
												0.22	0.09
												0.22	0.01
												0.21	0.1
												0.21	0.04
												0.2	0.04
												0.19	0.08
												0.19	0.15
												0.19	0.04
												0.19	0.06
												0.18	0.03
												0.18	0.04
												0.18	0.01
												0.18	0.05
												0.17	0.06
												0.17	0.05
												0.16	0.04
												0.15	0.09
												0.15	0.07
												0.14	0.03
												0.14	0.03
												0.13	0.03
												0.13	0.11
												0.12	0.03
												0.12	0.02
												0.12	0.03
												0.12	0.01
												0.11	0.02
												0.11	0.01
												0.1	0.02
												0.09	0.03
												0.09	0.01
												0.09	0.02
												0.08	0.02
												0.08	0.01
												0.08	0.01
												0.07	0.02
												0.07	0.02
												0.07	0.01
												0.07	0.04
												0.07	0.03
												0.07	0.07
												0.07	0.01
												0.06	0.01
												0.06	0.01
												0.06	0.01
												0.06	0.01
												0.06	0.01
												0.05	0.01
												0.05	0.01
												0.05	0.01
												0.04	0.04
												0.04	0.01
												0.04	0.01
												0.04	0.01
												0.04	0.01
												0.04	0.01
												0.03	0.01
												0.03	0.01
												0.03	0.01
												0.03	0.01
												0.03	0.01
												0.03	0.01
												0.03	0.01
												0.03	0.01
												0.02	0.01
												0.02	0.01
												0.02	0.01
												0.02	0.01
												0.02	0.01
												0.02	0.01
												0.02	0.02
												0.02	0.01
												0.01	0.01
												0.01	0.01
												0.01	0.01
												0.005
												0.005
												0.005
												0.005
												0.005
												0.005
												0.005
												0.005
												0.005
												0.005
												0.005
												0.005
												0.005
												0.005
												0.005
												0.005
												0.005
												0.005
												0.005
												0.005
												0.005
												0.005
												0.005
												0.005
												0.005
												0.005
												0.005
												0.005
												0.005
												0.005
												0.005
												0.005
												0.005
												0.005
												0.005
												0.005
												0.005
												0.005
												0.005
												0.005
												0.005
												0.005
												0.005
												0.005
												0.005
												0.005
												0.005
												0.005
												0.005
												0.005
												0.005
												0.005
												0.005
												0.005
												0.005
												0.005
												0.005
												0.005
												0.005
												0.005
												0.005
												0.005
												0.005
												0.005
												0.005
												0.005
												0.005
												0.005
												0.005
												0.005
												0.005
												0.005
												0.005
												0.005
												0.005
												0.005
												0.005
												0.005
												0.005
												0.005
												0.005
												0.005
												0.005
												0.005
												0.005
												0.005
												0.005
												0.005
												0.005
												0.005
												0.005
												0.005
												0.005
												0.005
												0.005
												0.005
												0.005
												0.005
												0.005
												0.005
												0.005
												0.005
												0.005
												0.005
												0.005
												0.005
												0.005
												0.005
												0.005
												0.005
												0.005
												0.005
												0.005
												0.005
												0.005
												0.005
												0.005
												0.005
												0.005
												0.005
												0.005
												0.005
												0.005
												0.005
												0.005
												0.005
												0.005
												0.005

## Sheet: Figure 7A
Supplementary Table S13A		Activity relative to wtPTE
		AE (4-NPB)		PTE (Paraoxon)		Relative chaperone dependency [c]
Library	Protein mutation [a]	Activity	SD	Activity	SD
-3 bp	ΔQ206	2.3	0.3	0.68	0.15	1.1
	∆D232	2.2	0.1	0.06	0.01	0.9
	∆T234	2.3	0.2	0.41	0.03	1.2
	ΔH254	2.4	0.2	< 0.01		1
	∆S269	2	0.1	0.86	0.04	1
	L272R/∆G273	2.2	0.2	0.22	0.08	0.9
-6 bp	ΔH257S258	5.2	0.8	0.06	0.01	1.2
	∆S258A259	2.2	0.3	0.07	0.02	1.4
	∆L262E263/D264H	2.1	0.7	0.1	0.04	1.7
	∆S267A268 or ∆S269A270	2.3	0.1	0.25	0.03	2.4
	ΔA270L271	2.2	0.2	0.18	0.02	1.4
	ΔL271L272	3	0.3	0.16	0.03	1.3
	ΔG273I274	3.2	0.3	0.12	0.02	1.4
-9 bp	∆G261L262E263 [b]	4.6	0.6	0.1	0.05	1.1
	∆A268S269A270	2.6	0.1	0.09	0.01	1
	∆L272G273I274	2.4	0.2	0.24	0.02	0.9
+3 bp	Y255a	2.3	0.4	< 0.01		1
	L256a	14.4	1.3	< 0.01		0.9
	H257a	2.9	0.3	0.17	0.02	0.8
	D258a/A259T	3.6	0.7	0.34	0.06	0.8
	V258a/A259P	3.7	0.1	0.79	0.26	1.2
	I258a	2.8	0.8	0.49	0.13	1.2
	P259a	3.4	0.2	0.95	0.06	0.9
	A259G/S259a	4.1	0.2	0.37	0.03	1.1
	S261a	2.1	0.2	0.78	0.01	1.2
	P261a	2.7	0.1	0.95	0.01	1
	W261a	3.1	0.4	0.11	0.02	3.1
	S319a	2.5	0.1	1.24	0.03	1
+6 bp	G255aA255b	9.4	0.9	0.05	0.01	1.2
	D258aR258b/A259S	4	0.1	0.21	0.01	1.2
	P261aC261b	2.6	0.1	0.21	0.01	1
	I261aG261b	3.3	0.1	1.39	0.11	1.7
	E261aS261b	4	0.2	0.7	0.05	1.4
	V262aL262b	4.8	0.2	1.25	0.03	2.5
	W262aK262b	4.3	0.1	0.46	0.04	1.5
	L265aP265b	2.8	0.2	1.03	0.06	1.4
	G265aY265b/A266S	2.9	0.1	1.24	0.07	1.4
	G266aR266b	2.6	0.1	0.79	0.1	1.1
	Y268aR268b	2.9	0.2	0.16	0.01	1.2
	Q271aR271b	3	0.2	0.13	0.02	0.9
	R271aC271b	2.8	0.1	0.12	0.01	1.4
	Y275aG275b	3.1	0.2	0.09	0.01	1.2
+9 bp	T121aS121bD121c	2.8	0.7	0.21	0.06	2.3
	K257aH257bG257c	4.5	0.3	0.17	0.02	0.9
	S258aG258bF258c	2.3	0.3	0.25	0.02	1.2
	C261aK261bL261c	5.4	0.3	0.22	0.01	0.9
	D261aT261bS261c	3.3	0.1	1.18	0.1	0.9
	D261aW261bK261c	2.9	0.1	0.43	0.01	1.1
	H261aI261bL261c	4.9	0.2	0.22	0.01	2.1
	V261aN261bG261c	2.6	0.1	0.18	0.01	2.1
	G262aL262bE262c/E263K	2.3	0.4	1	0.15	0.9
	L268aG268bC268c/S269P	2.1	0.1	0.13	0.01	1.6
	S269aG269bS269c	3	0.1	0.41	0.05	1.1
	T269aS269bG269c	2.5	0.2	0.35	0.04	1.3
	E276aG276bM276c	2.7	0.3	0.12	0.02	1
	A309aA309bA309c	2.1	0.1	0.28	0.02	1.1

## Sheet: Figure 7B
Supplementary Table S13B		Activity relative to wtPTE
		AE (2-NH)		PTE (Paraoxon)
Library	Protein mutation [a]	Activity	SD	Activity	SD
-3 bp	∆G273	3.1	0.3	0.2	0.01
	∆L303	3.3	0.5	< 0.01
	∆S308	8.7	1.2	0.41	0.04
	∆T311	6.3	0.6	0.48	0.04
	∆V316	4.1	0.6	0.04	0.01
	∆M317	9.5	0.7	< 0.01
-6 bp	∆I260G261	2.6	0.1	0.02	0.01
	I313N/∆M314D315	5.2	0.2	< 0.01
-9 bp	∆P256H257S258	8.7	0.5	< 0.01
	∆G261L262E263 [b]	3.6	0.3	0.29	0.01
	∆A270L271L272G273	10.5	2	0.58	0.08
+3 bp	A310a	8.1	0.2	0.93	0.06
	G311a	15.7	3.2	0.28	0.04
	P311a	5.7	0.3	0.24	0.02
	I313R/F313a	14.3	0.5	0.11	0.03
	I313M/F313a	5	0.3	< 0.01
+6 bp	V99G/Q99aI99b	6.5	0.6	0.46	0.04
	P256R/G256aA256b	138.6	11.4	< 0.01
	S256aG256b	28	1.3	< 0.01
	V256aW256b	9	1.8	0.07	0.02
	H257Q/T257aY257b	4.9	1	1.52	0.18
	I313K/V313aV313b	10.6	1.4	0.04	0.01
	I313S/S313aL313b	10	1.1	0.02	0.01
+9 bp	V310A/S310aD310bI310c	5.2	0.6	0.31	0.03
	T311K/P311aE311bA311c	3.9	0.1	< 0.01
	T311S/M311aV311bS311c	3	0.2	0.36	0.03

## Sheet: Supplementary Table S9
	Relative activity
Variant	Paraoxon	4-NPB	Protein mutation
-3 bp (TRIAD)
1	<0.01	<0.01	n.d.
2	<0.01	<0.01	n.d.
3	0.03 ± 0.01	0.01 ± 0.01	n.d.
4	<0.01	0.05 ± 0.01	n.d.
5	0.53 ± 0.01	0.95 ± 0.02	∆R337
6	0.74 ± 0.01	1.72 ± 0.05	∆S269
7	0.64 ± 0.08	0.82 ± 0.12	∆A49
8	<0.01	<0.01	n.d.
9	0.11 ± 0.01	0.13 ± 0.02	n.d.
10	0.86 ± 0.04	2.01 ± 0.01	∆S269
11	0.16 ± 0.01	2.37 ± 0.01	L272R/∆G273
12	<0.01	<0.01	n.d.
13	0.51 ± 0.06	0.61 ± 0.06	∆G174
14	0.03 ± 0.01	0.04 ± 0.01	n.d.
15	<0.01	<0.01	n.d.
16	<0.01	<0.01	n.d.
17	<0.01	0.33 ± 0.03	n.d.
18	<0.01	<0.01	n.d.
19	<0.01	<0.01	n.d.
20	<0.01	<0.01	n.d.
21	0.62 ± 0.04	0.66 ± 0.05	∆Y292
22	0.23 ± 0.05	1.53 ± 0.01	∆Q211
23	<0.01	<0.01	n.d.
24	0.17 ± 0.01	2.29 ± 0.12	L272R/∆G273
25	1.52 ± 0.03	1.43 ± 0.03	∆L362
26	0.01 ± 0.01	<0.01	n.d.
27	0.21 ± 0.01	0.44 ± 0.01	n.d.
28	0.06 ± 0.01	1.93 ± 0.1	∆S276
29	<0.01	<0.01	n.d.
30	0.02 ± 0.01	<0.01	n.d.
31	<0.01	<0.01	n.d.
32	<0.01	<0.01	n.d.
33	<0.01	0.17 ± 0.01	n.d.
34	0.04 ± 0.01	0.65 ± 0.02	n.d.
35	<0.01	<0.01	n.d.
36	0.59 ± 0.02	0.74 ± 0.02	∆E338
37	0.09 ± 0.01	0.07 ± 0.01	n.d.
38	0.70 ± 0.05	1.74 ± 0.15	∆L262
39	0.03 ± 0.01	<0.01	n.d.
40	0.08 ± 0.02	0.03 ± 0.01	n.d.
41	<0.01	<0.01	n.d.
42	<0.01	<0.01	n.d.
43	0.46 ± 0.1	0.47 ± 0.1	∆D289
44	1.02 ± 0.02	0.96 ± 0.03	∆E263
45	0.22 ± 0.02	0.29 ± 0.04	n.d.
46	<0.01	<0.01	n.d.
47	0.78 ± 0.12	0.63 ± 0.11	∆T173
48	0.50 ± 0.1	0.47 ± 0.1	∆Q155
49	<0.01	<0.01	n.d.
50	<0.01	<0.01	n.d.
51	<0.01	<0.01	n.d.
52	0.18 ± 0.01	1.56 ± 0.05	n.d.
53	0.76 ± 0.06	1.90 ± 0.13	∆L262
54	1.59 ± 0.06	1.42 ± 0.08	wt
55	0.44 ± 0.06	1.01 ± 0.1	n.d.
56	<0.01	<0.01	n.d.
57	0.01 ± 0.01	0.05 ± 0.01	n.d.
58	0.03 ± 0.01	0.04 ± 0.01	n.d.
59	0.24 ± 0.03	0.42 ± 0.07	∆Y239
60	0.69 ± 0.04	1.68 ± 0.04	∆L262
61	<0.01	<0.01	n.d.
62	0.17 ± 0.02	0.32 ± 0.04	n.d.
63	0.11 ± 0.01	1.14 ± 0.08	n.d.
64	<0.01	<0.01	n.d.
65	0.03 ± 0.01	0.18 ± 0.01	n.d.
66	<0.01	<0.01	K169I/∆V170
67	<0.01	<0.01	∆H55
68	<0.01	<0.01	D301E/∆W302
69	<0.01	<0.01	∆E144
70	<0.01	<0.01	∆A355
71	<0.01	<0.01	frameshift
72	<0.01	<0.01	n.d.
73	0.04 ± 0.01	0.05 ± 0.02	n.d.
74	<0.01	<0.01	n.d.
75	<0.01	<0.01	n.d.
76	0.78 ± 0.02	1.19 ± 0.03	∆A266
77	0.02 ± 0.01	<0.01	n.d.
78	0.08 ± 0.01	0.08 ± 0.01	n.d.
79	<0.01	<0.01	n.d.
80	<0.01	<0.01	n.d.
81	<0.01	0.02 ± 0.01	n.d.
82	0.41 ± 0.03	2.27 ± 0.13	∆T234
83	0.06 ± 0.01	<0.01	n.d.
84	0.23 ± 0.05	0.63 ± 0.14	n.d.
85	<0.01	<0.01	∆E210
86	<0.01	<0.01	n.d.
87	<0.01	<0.01	n.d.
88	0.70 ± 0.01	0.42 ± 0.01	∆A203
89	<0.01	<0.01	n.d.
90	1.58 ± 0.02	1.62 ± 0.04	∆R36
91	0.04 ± 0.01	<0.01	n.d.
92	<0.01	0.10 ± 0.03	n.d.
93	0.02 ± 0.01	<0.01	n.d.
94	0.02 ± 0.01	<0.01	n.d.
95	0.04 ± 0.01	1.51 ± 0.12	n.d.
96	<0.01	<0.01	n.d.
97	0.05 ± 0.01	0.07 ± 0.02	V84G/∆R85
98	<0.01	<0.01	∆H55
99	0.02 ± 0.01	<0.01	n.d.
100	<0.01	<0.01	∆C59
101	<0.01	0.57 ± 0.01	n.d.
102	0.06 ± 0.01	0.13 ± 0.02	n.d.
103	0.15 ± 0.03	0.12 ± 0.03	n.d.
104	0.06 ± 0.01	0.06 ± 0.02	n.d.
105	<0.01	<0.01	n.d.
106	0.21 ± 0.04	1.49 ± 0.01	∆Q211
107	0.78 ± 0.08	0.73 ± 0.05	∆M293
108	0.04 ± 0.01	0.37 ± 0.02	n.d.
109	<0.01	<0.01	n.d.
110	<0.01	<0.01	n.d.
111	<0.01	<0.01	n.d.
112	<0.01	<0.01	n.d.
113	0.05 ± 0.01	0.03 ± 0.01	n.d.
114	0.05 ± 0.01	0.22 ± 0.02	n.d.
115	0.02 ± 0.01	0.28 ± 0.02	n.d.
116	<0.01	<0.01	n.d.
117	0.07 ± 0.01	<0.01	n.d.
118	<0.01	<0.01	n.d.
119	<0.01	<0.01	n.d.
120	0.06 ± 0.01	2.16 ± 0.06	∆D232
121	0.34 ± 0.01	1.56 ± 0.03	∆D235
122	0.51 ± 0.11	0.47 ± 0.12	∆Q155
123	0.03 ± 0.01	0.03 ± 0.01	n.d.
124	<0.01	<0.01	n.d.
125	<0.01	<0.01	n.d.
126	0.33 ± 0.04	1.91 ± 0.02	n.d.
127	0.64 ± 0.02	1.95 ± 0.07	A266G/∆S267
128	<0.01	<0.01	∆W69
129	0.44 ± 0.15	0.43 ± 0.14	∆R76
130	<0.01	<0.01	n.d.
131	0.83 ± 0.01	1.16 ± 0.05	n.d.
132	<0.01	<0.01	n.d.
133	1.33 ± 0.13	1.09 ± 0.06	∆Y292
134	<0.01	<0.01	n.d.
135	<0.01	0.43 ± 0.01	n.d.
136	0.19 ± 0.01	0.13 ± 0.01	n.d.
137	0.54 ± 0.01	1.24 ± 0.03	∆L262
138	0.16 ± 0.05	0.11 ± 0.04	n.d.
139	<0.01	<0.01	n.d.
140	<0.01	<0.01	n.d.
141	0.23 ± 0.02	1.91 ± 0.02	L272R/∆G273
142	<0.01	<0.01	n.d.
143	<0.01	<0.01	n.d.
144	0.04 ± 0.01	0.03 ± 0.01	n.d.
145	0.37 ± 0.08	0.27 ± 0.06	P43L/∆I44
146	0.05 ± 0.01	0.07 ± 0.02	n.d.
147	0.29 ± 0.01	0.46 ± 0.01	∆A119
148	0.02 ± 0.01	<0.01	n.d.
149	0.03 ± 0.01	0.28 ± 0.02	n.d.
150	0.03 ± 0.01	<0.01	n.d.
151	0.01 ± 0.01	<0.01	n.d.
152	0.88 ± 0.01	2.46 ± 0.06	A266G/∆S267
153	0.05 ± 0.01	0.02 ± 0.01	n.d.
154	<0.01	<0.01	n.d.
155	0.29 ± 0.01	0.22 ± 0.01	∆P197
156	<0.01	<0.01	n.d.
157	0.37 ± 0.06	0.42 ± 0.07	∆P43
158	0.03 ± 0.01	<0.01	n.d.
159	0.35 ± 0.02	0.29 ± 0.02	∆A165
160	<0.01	<0.01	n.d.
161	<0.01	<0.01	n.d.
162	0.03 ± 0.01	<0.01	n.d.
163	<0.01	<0.01	n.d.
164	<0.01	<0.01	n.d.
165	0.48 ± 0.09	0.40 ± 0.09	V176A/∆T177
166	<0.01	<0.01	n.d.
167	0.05 ± 0.01	0.23 ± 0.01	n.d.
168	0.40 ± 0.03	0.35 ± 0.03	∆G74
169	<0.01	<0.01	n.d.
170	0.07 ± 0.02	0.03 ± 0.01	n.d.
171	0.33 ± 0.06	0.53 ± 0.09	∆Y239
172	<0.01	<0.01	n.d.
173	0.03 ± 0.01	0.64 ± 0.04	n.d.
174	<0.01	<0.01	n.d.
175	<0.01	<0.01	n.d.
176	0.33 ± 0.04	2.02 ± 0.01	L272R/∆G273
177	0.73 ± 0.14	0.48 ± 0.10	M293I/∆K294
178	0.63 ± 0.03	1.52 ± 0.07	A266G/∆S267
-6 bp (TRIAD)
1	<0.01	<0.01	n.d.
2	<0.01	<0.01	n.d.
3	<0.01	<0.01	n.d.
4	<0.01	<0.01	n.d.
5	<0.01	<0.01	n.d.
6	<0.01	<0.01	n.d.
7	<0.01	<0.01	n.d.
8	<0.01	<0.01	n.d.
9	<0.01	<0.01	n.d.
10	0.41 ± 0.02	1.41 ± 0.07	∆L262
11	<0.01	<0.01	n.d.
12	<0.01	<0.01	n.d.
13	0.03 ± 0.01	0.01 ± 0.01	n.d.
14	<0.01	0.07 ± 0.02	n.d.
15	<0.01	<0.01	n.d.
16	<0.01	<0.01	n.d.
17	<0.01	<0.01	n.d.
18	<0.01	<0.01	n.d.
19	0.02 ± 0.01	<0.01	n.d.
20	0.12 ± 0.02	0.53 ± 0.06	n.d.
21	<0.01	<0.01	n.d.
22	<0.01	<0.01	n.d.
23	<0.01	0.07 ± 0.01	n.d.
24	0.07 ± 0.01	0.03 ± 0.01	n.d.
25	<0.01	<0.01	n.d.
26	<0.01	<0.01	n.d.
27	<0.01	<0.01	n.d.
28	<0.01	<0.01	n.d.
29	<0.01	<0.01	n.d.
30	<0.01	<0.01	n.d.
31	<0.01	<0.01	n.d.
32	<0.01	<0.01	n.d.
33	<0.01	<0.01	n.d.
34	<0.01	<0.01	n.d.
35	0.05 ± 0.01	0.08 ± 0.03	n.d.
36	<0.01	<0.01	n.d.
37	0.20 ± 0.01	0.21 ± 0.01	n.d.
38	0.93 ± 0.08	1.05 ± 0.11	∆D35R36
39	<0.01	<0.01	n.d.
40	<0.01	<0.01	n.d.
41	<0.01	<0.01	n.d.
42	<0.01	<0.01	n.d.
43	<0.01	<0.01	∆I157E158
44	<0.01	<0.01	E219V/∆G220L221
45	<0.01	<0.01	n.d.
46	<0.01	<0.01	n.d.
47	<0.01	<0.01	n.d.
48	<0.01	<0.01	n.d.
49	<0.01	<0.01	n.d.
50	<0.01	<0.01	n.d.
51	0.01 ± 0.01	<0.01	n.d.
52	<0.01	<0.01	n.d.
53	<0.01	<0.01	n.d.
54	<0.01	<0.01	n.d.
55	<0.01	0.05 ± 0.01	n.d.
56	<0.01	<0.01	n.d.
57	<0.01	<0.01	n.d.
58	<0.01	<0.01	n.d.
59	<0.01	<0.01	n.d.
60	<0.01	0.48 ± 0.09	n.d.
61	<0.01	<0.01	n.d.
62	<0.01	<0.01	n.d.
63	<0.01	<0.01	n.d.
64	0.94 ± 0.10	1.52 ± 0.02	V310G/T311N/S311a
65	<0.01	<0.01	n.d.
66	<0.01	<0.01	n.d.
67	<0.01	<0.01	n.d.
68	<0.01	<0.01	n.d.
69	<0.01	<0.01	n.d.
70	<0.01	0.15 ± 0.01	n.d.
71	<0.01	<0.01	n.d.
72	<0.01	<0.01	n.d.
73	<0.01	0.12 ± 0.04	n.d.
74	<0.01	<0.01	n.d.
75	<0.01	<0.01	n.d.
76	<0.01	<0.01	n.d.
77	<0.01	<0.01	n.d.
78	<0.01	<0.01	n.d.
79	<0.01	<0.01	n.d.
80	0.06 ± 0.01	0.77 ± 0.03	n.d.
81	<0.01	<0.01	n.d.
82	<0.01	<0.01	n.d.
83	<0.01	<0.01	n.d.
84	<0.01	<0.01	n.d.
85	<0.01	<0.01	n.d.
86	<0.01	<0.01	n.d.
87	<0.01	<0.01	n.d.
88	0.14 ± 0.01	0.45 ± 0.05	n.d.
89	<0.01	<0.01	n.d.
90	<0.01	<0.01	n.d.
91	<0.01	<0.01	n.d.
92	<0.01	<0.01	n.d.
93	<0.01	<0.01	n.d.
94	<0.01	<0.01	n.d.
95	0.05 ± 0.01	0.64 ± 0.07	n.d.
96	<0.01	<0.01	n.d.
97	0.03 ± 0.01	<0.01	n.d.
98	<0.01	<0.01	∆V198T199
99	0.03 ± 0.01	0.11 ± 0.01	∆W277Q278
100	<0.01	<0.01	n.d.
101	<0.01	<0.01	∆A83V84
102	<0.01	<0.01	n.d.
103	<0.01	<0.01	n.d.
104	<0.01	<0.01	n.d.
105	<0.01	<0.01	n.d.
106	<0.01	<0.01	n.d.
107	<0.01	<0.01	n.d.
108	<0.01	<0.01	n.d.
109	<0.01	<0.01	n.d.
110	<0.01	<0.01	n.d.
111	<0.01	<0.01	n.d.
112	<0.01	<0.01	n.d.
113	<0.01	<0.01	n.d.
114	0.07 ± 0.01	1.23 ± 0.08	n.d.
115	<0.01	<0.01	n.d.
116	<0.01	<0.01	n.d.
117	<0.01	<0.01	n.d.
118	<0.01	<0.01	n.d.
119	<0.01	<0.01	n.d.
120	0.21 ± 0.04	0.16 ± 0.05	∆E48A49
121	<0.01	<0.01	n.d.
122	<0.01	<0.01	n.d.
123	<0.01	<0.01	n.d.
124	<0.01	<0.01	n.d.
125	<0.01	<0.01	n.d.
126	<0.01	<0.01	n.d.
127	<0.01	<0.01	n.d.
128	<0.01	<0.01	n.d.
129	0.16 ± 0.01	1.24 ± 0.01	n.d.
130	<0.01	<0.01	n.d.
131	<0.01	<0.01	n.d.
132	<0.01	<0.01	n.d.
133	<0.01	<0.01	n.d.
134	<0.01	<0.01	n.d.
135	<0.01	<0.01	n.d.
136	0.02 ± 0.01	<0.01	n.d.
137	<0.01	<0.01	n.d.
138	<0.01	<0.01	n.d.
139	<0.01	<0.01	n.d.
140	<0.01	<0.01	n.d.
141	<0.01	<0.01	n.d.
142	<0.01	<0.01	n.d.
143	<0.01	<0.01	n.d.
144	<0.01	<0.01	n.d.
145	<0.01	<0.01	n.d.
146	<0.01	<0.01	n.d.
147	<0.01	<0.01	n.d.
148	<0.01	<0.01	n.d.
149	<0.01	<0.01	n.d.
150	<0.01	<0.01	n.d.
151	<0.01	<0.01	n.d.
152	<0.01	<0.01	n.d.
153	<0.01	<0.01	n.d.
154	<0.01	<0.01	n.d.
155	<0.01	<0.01	n.d.
156	<0.01	<0.01	n.d.
157	<0.01	<0.01	n.d.
158	<0.01	<0.01	n.d.
159	<0.01	<0.01	n.d.
160	<0.01	<0.01	n.d.
161	<0.01	<0.01	n.d.
162	<0.01	0.03 ± 0.01	n.d.
163	<0.01	<0.01	n.d.
164	<0.01	<0.01	n.d.
165	0.53 ± 0.12	0.24 ± 0.07	Q206H/∆R207G208
166	0.16 ± 0.01	1.42 ± 0.07	S269F/∆A270L271
167	<0.01	<0.01	n.d.
168	<0.01	<0.01	n.d.
169	<0.01	<0.01	n.d.
170	<0.01	<0.01	n.d.
171	<0.01	<0.01	n.d.
172	0.11 ± 0.01	0.07 ± 0.01	n.d.
173	<0.01	<0.01	n.d.
174	<0.01	<0.01	n.d.
175	<0.01	<0.01	n.d.
176	<0.01	<0.01	n.d.
177	<0.01	<0.01	n.d.
178	<0.01	<0.01	n.d.
-9 bp (TRIAD)
1	<0.01	<0.01	n.d.
2	<0.01	<0.01	n.d.
3	<0.01	<0.01	n.d.
4	<0.01	<0.01	n.d.
5	<0.01	<0.01	n.d.
6	<0.01	<0.01	n.d.
7	<0.01	<0.01	n.d.
8	<0.01	<0.01	n.d.
9	0.05 ± 0.01	0.68 ± 0.01	n.d.
10	<0.01	<0.01	n.d.
11	<0.01	<0.01	n.d.
12	<0.01	<0.01	n.d.
13	<0.01	<0.01	n.d.
14	0.08 ± 0.01	3.95 ± 0.16	∆G261L262E263
15	<0.01	<0.01	n.d.
16	<0.01	<0.01	n.d.
17	<0.01	<0.01	n.d.
18	0.02 ± 0.01	<0.01	n.d.
19	<0.01	<0.01	n.d.
20	<0.01	<0.01	n.d.
21	<0.01	<0.01	n.d.
22	<0.01	<0.01	n.d.
23	<0.01	<0.01	n.d.
24	<0.01	<0.01	n.d.
25	<0.01	0.18 ± 0.02	n.d.
26	<0.01	<0.01	n.d.
27	<0.01	<0.01	n.d.
28	<0.01	<0.01	n.d.
29	0.09 ± 0.01	2.61 ± 0.02	∆A268S269A270
30	<0.01	<0.01	n.d.
31	<0.01	<0.01	n.d.
32	<0.01	<0.01	n.d.
33	<0.01	0.05 ± 0.01	n.d.
34	<0.01	<0.01	n.d.
35	0.02 ± 0.01	0.02 ± 0.01	n.d.
36	0.33 ± 0.01	1.33 ± 0.06	n.d.
37	<0.01	<0.01	n.d.
38	<0.01	<0.01	n.d.
39	<0.01	<0.01	n.d.
40	<0.01	<0.01	n.d.
41	<0.01	0.03 ± 0.01	n.d.
42	<0.01	<0.01	∆H201T202A203
43	<0.01	<0.01	∆A188R189A190
44	<0.01	0.25 ± 0.01	∆S276W277Q278
45	0.10 ± 0.01	0.38 ± 0.01	∆I341P342Q343
46	<0.01	<0.01	N321K/∆P322D323G324
47	<0.01	<0.01	n.d.
48	<0.01	<0.01	n.d.
49	<0.01	<0.01	n.d.
50	<0.01	<0.01	n.d.
51	0.11 ± 0.01	4.17 ± 0.01	∆G261L262E263
52	<0.01	<0.01	n.d.
53	<0.01	<0.01	n.d.
54	<0.01	<0.01	n.d.
55	<0.01	<0.01	n.d.
56	<0.01	<0.01	n.d.
57	<0.01	<0.01	n.d.
58	<0.01	<0.01	n.d.
59	<0.01	<0.01	n.d.
60	0.03 ± 0.01	<0.01	n.d.
61	<0.01	<0.01	n.d.
62	0.24 ± 0.06	0.68 ± 0.18	n.d.
63	<0.01	<0.01	n.d.
64	<0.01	<0.01	n.d.
65	<0.01	<0.01	n.d.
66	<0.01	<0.01	n.d.
67	<0.01	<0.01	n.d.
68	<0.01	<0.01	n.d.
69	0.03 ± 0.01	0.03 ± 0.01	n.d.
70	<0.01	<0.01	n.d.
71	<0.01	<0.01	n.d.
72	0.68 ± 0.02	0.81 ± 0.01	∆S75R76K77
73	<0.01	<0.01	n.d.
74	<0.01	<0.01	n.d.
75	<0.01	<0.01	n.d.
76	<0.01	<0.01	n.d.
77	0.03 ± 0.01	<0.01	n.d.
78	<0.01	<0.01	n.d.
79	<0.01	<0.01	n.d.
80	0.10 ± 0.01	0.84 ± 0.07	n.d.
81	<0.01	<0.01	n.d.
82	<0.01	<0.01	n.d.
83	0.08 ± 0.01	0.94 ± 0.04	n.d.
84	0.05 ± 0.01	<0.01	n.d.
85	<0.01	<0.01	n.d.
86	<0.01	<0.01	n.d.
87	<0.01	<0.01	n.d.
88	<0.01	<0.01	n.d.
89	<0.01	<0.01	n.d.
90	<0.01	<0.01	n.d.
91	<0.01	<0.01	n.d.
92	<0.01	<0.01	n.d.
93	<0.01	<0.01	n.d.
94	1.31 ± 0.02	1.27 ± 0.07	n.d.
95	<0.01	<0.01	n.d.
96	<0.01	<0.01	n.d.
97	0.14 ± 0.01	5.02 ± 0.09	∆G261L262E263
98	0.08 ± 0.02	0.08 ± 0.03	R91S/∆A92A93G94
99	<0.01	<0.01	frameshift
100	<0.01	<0.01	frameshift
101	<0.01	<0.01	n.d.
102	<0.01	0.32 ± 0.01	n.d.
103	<0.01	<0.01	n.d.
104	<0.01	<0.01	n.d.
105	<0.01	<0.01	n.d.
106	<0.01	<0.01	n.d.
107	<0.01	<0.01	n.d.
108	<0.01	<0.01	n.d.
109	<0.01	<0.01	n.d.
110	<0.01	<0.01	n.d.
111	<0.01	<0.01	n.d.
112	<0.01	<0.01	n.d.
113	<0.01	<0.01	n.d.
114	<0.01	<0.01	n.d.
115	<0.01	<0.01	n.d.
116	<0.01	<0.01	n.d.
117	<0.01	<0.01	n.d.
118	0.13 ± 0.01	0.16 ± 0.01	n.d.
119	<0.01	<0.01	n.d.
120	<0.01	<0.01	n.d.
121	<0.01	<0.01	n.d.
122	<0.01	<0.01	n.d.
123	<0.01	<0.01	n.d.
124	<0.01	<0.01	n.d.
125	<0.01	<0.01	n.d.
126	<0.01	<0.01	n.d.
127	<0.01	<0.01	n.d.
128	0.24 ± 0.01	2.41 ± 0.11	∆L272G273I274
129	<0.01	<0.01	n.d.
130	0.26 ± 0.01	1.99 ± 0.02	∆S269A270L271
131	0.14 ± 0.01	0.15 ± 0.01	n.d.
132	0.12 ± 0.01	0.12 ± 0.01	n.d.
133	<0.01	<0.01	n.d.
134	<0.01	<0.01	n.d.
135	<0.01	<0.01	n.d.
136	<0.01	0.15 ± 0.01	n.d.
137	<0.01	<0.01	n.d.
138	<0.01	<0.01	n.d.
139	<0.01	<0.01	n.d.
140	<0.01	<0.01	n.d.
141	<0.01	<0.01	n.d.
142	<0.01	<0.01	n.d.
143	<0.01	<0.01	n.d.
144	<0.01	<0.01	n.d.
145	<0.01	<0.01	n.d.
146	0.06 ± 0.01	0.02 ± 0.01	n.d.
147	<0.01	<0.01	n.d.
148	<0.01	<0.01	n.d.
149	<0.01	<0.01	n.d.
150	<0.01	<0.01	n.d.
151	0.21 ± 0.01	4.55 ± 0.09	∆G261L262E263
152	<0.01	<0.01	n.d.
153	<0.01	<0.01	n.d.
154	<0.01	<0.01	n.d.
155	<0.01	<0.01	n.d.
156	<0.01	<0.01	n.d.
157	<0.01	<0.01	n.d.
158	<0.01	<0.01	n.d.
159	<0.01	<0.01	n.d.
160	<0.01	<0.01	n.d.
161	<0.01	<0.01	n.d.
162	<0.01	<0.01	n.d.
163	<0.01	<0.01	n.d.
164	<0.01	<0.01	n.d.
165	<0.01	<0.01	n.d.
166	<0.01	<0.01	n.d.
167	<0.01	<0.01	n.d.
168	<0.01	<0.01	n.d.
169	<0.01	<0.01	n.d.
170	<0.01	<0.01	n.d.
171	<0.01	<0.01	n.d.
172	<0.01	<0.01	n.d.
173	<0.01	<0.01	n.d.
174	<0.01	<0.01	n.d.
175	<0.01	<0.01	n.d.
176	<0.01	0.26 ± 0.01	n.d.
177	<0.01	<0.01	n.d.
178	<0.01	<0.01	n.d.
+3 bp (TRIAD)
1	<0.01	0.07 ± 0.01	n.d.
2	0.06 ± 0.01	0.05 ± 0.01	n.d.
3	<0.01	<0.01	n.d.
4	0.78 ± 0.01	2.09 ± 0.1	S261a
5	<0.01	0.06 ± 0.01	n.d.
6	<0.01	<0.01	n.d.
7	<0.01	0.07 ± 0.01	n.d.
8	<0.01	<0.01	n.d.
9	<0.01	<0.01	n.d.
10	<0.01	<0.01	n.d.
11	1.04 ± 0.01	1.39 ± 0.01	Q339a
12	0.95 ± 0.01	2.71 ± 0.01	P261a
13	0.95 ± 0.06	3.41 ± 0.18	P259a
14	1.41 ± 0.02	1.30 ± 0.04	n.d.
15	0.31 ± 0.04	0.27 ± 0.05	A161a
16	0.23 ± 0.05	0.23 ± 0.06	n.d.
17	<0.01	<0.01	n.d.
18	<0.01	0.04 ± 0.01	n.d.
19	<0.01	<0.01	n.d.
20	0.78 ± 0.01	0.68 ± 0.01	P43H/A43a
21	0.15 ± 0.02	0.14 ± 0.02	n.d.
22	<0.01	<0.01	n.d.
23	<0.01	<0.01	n.d.
24	<0.01	<0.01	n.d.
25	1.24 ± 0.02	2.46 ± 0.04	S319a
26	<0.01	0.03 ± 0.01	frameshift
27	<0.01	<0.01	frameshift
28	<0.01	<0.01	frameshift
29	0.18 ± 0.01	1.72 ± 0.02	T311R/A311a
30	<0.01	<0.01	frameshift
31	<0.01	<0.01	n.d.
32	<0.01	<0.01	n.d.
33	0.02 ± 0.01	<0.01	n.d.
34	<0.01	0.08 ± 0.02	n.d.
35	<0.01	<0.01	n.d.
36	0.90 ± 0.03	0.60 ± 0.10	H42a
37	<0.01	<0.01	n.d.
38	<0.01	<0.01	n.d.
39	<0.01	<0.01	n.d.
40	<0.01	<0.01	n.d.
41	<0.01	<0.01	n.d.
42	<0.01	<0.01	n.d.
43	<0.01	<0.01	n.d.
44	0.59 ± 0.02	0.62 ± 0.01	K339M/Q339a
45	<0.01	<0.01	n.d.
46	<0.01	<0.01	n.d.
47	<0.01	<0.01	n.d.
48	<0.01	<0.01	n.d.
49	0.38 ± 0.02	1.89 ± 0.06	S311a
50	<0.01	<0.01	n.d.
51	<0.01	<0.01	n.d.
52	<0.01	<0.01	n.d.
53	<0.01	<0.01	n.d.
54	<0.01	<0.01	n.d.
55	0.02 ± 0.01	<0.01	n.d.
56	<0.01	0.07 ± 0.01	n.d.
57	<0.01	<0.01	n.d.
58	0.03 ± 0.01	0.16 ± 0.03	n.d.
59	0.98 ± 0.01	0.55 ± 0.08	T161K/P161a
60	<0.01	<0.01	n.d.
61	0.02 ± 0.01	0.69 ± 0.05	n.d.
62	<0.01	<0.01	n.d.
63	0.02 ± 0.01	<0.01	n.d.
64	<0.01	<0.01	n.d.
65	<0.01	<0.01	n.d.
66	<0.01	0.04 ± 0.01	n.d.
67	1.16 ± 0.07	1.24 ± 0.05	E263V/Q263a
68	<0.01	<0.01	n.d.
69	<0.01	0.09 ± 0.01	n.d.
70	<0.01	<0.01	n.d.
71	<0.01	<0.01	n.d.
72	<0.01	<0.01	n.d.
73	<0.01	0.03 ± 0.01	n.d.
74	<0.01	<0.01	n.d.
75	<0.01	<0.01	n.d.
76	1.01 ± 0.04	0.62 ± 0.09	A242V
77	<0.01	<0.01	n.d.
78	0.26 ± 0.07	0.25 ± 0.05	N90a
79	1.58 ± 0.07	1.72 ± 0.01	V339a
80	0.37 ± 0.08	0.50 ± 0.1	D142a
81	<0.01	<0.01	n.d.
82	1.79 ± 0.05	1.43 ± 0.01	K362a
83	<0.01	<0.01	n.d.
84	<0.01	<0.01	n.d.
85	<0.01	<0.01	n.d.
86	<0.01	<0.01	n.d.
87	<0.01	<0.01	n.d.
88	<0.01	<0.01	n.d.
89	<0.01	<0.01	n.d.
90	<0.01	<0.01	n.d.
91	0.03 ± 0.01	<0.01	n.d.
92	<0.01	<0.01	n.d.
93	<0.01	<0.01	n.d.
94	1.33 ± 0.07	1.25 ± 0.06	P35a
95	<0.01	<0.01	n.d.
96	1.00 ± 0.06	1.18 ± 0.01	I262a
97	<0.01	<0.01	n.d.
98	0.35 ± 0.05	0.31 ± 0.01	T311R/S311a
99	<0.01	<0.01	n.d.
100	<0.01	<0.01	n.d.
101	<0.01	<0.01	n.d.
102	<0.01	<0.01	frameshift
103	<0.01	<0.01	frameshift
104	<0.01	<0.01	I183a
105	<0.01	<0.01	frameshift
106	<0.01	<0.01	n.d.
107	<0.01	<0.01	n.d.
108	<0.01	0.02 ± 0.01	n.d.
109	<0.01	<0.01	n.d.
110	<0.01	0.04 ± 0.01	n.d.
111	<0.01	<0.01	n.d.
112	<0.01	<0.01	n.d.
113	0.07 ± 0.01	1.23 ± 0.06	n.d.
114	<0.01	<0.01	n.d.
115	0.37 ± 0.02	4.12 ± 0.11	A259G/S259a
116	<0.01	0.02 ± 0.01	n.d.
117	<0.01	<0.01	n.d.
118	<0.01	<0.01	n.d.
119	<0.01	<0.01	n.d.
120	<0.01	<0.01	n.d.
121	<0.01	<0.01	n.d.
122	<0.01	<0.01	n.d.
123	<0.01	<0.01	n.d.
124	<0.01	0.08 ± 0.01	S231R/F231a
125	<0.01	<0.01	n.d.
126	<0.01	<0.01	n.d.
127	0.08 ± 0.02	<0.01	n.d.
128	0.08 ± 0.01	0.02 ± 0.01	n.d.
129	0.44 ± 0.02	1.14 ± 0.02	V309a
130	<0.01	<0.01	n.d.
131	0.14 ± 0.02	0.18 ± 0.06	n.d.
132	<0.01	<0.01	n.d.
133	<0.01	<0.01	n.d.
134	<0.01	<0.01	n.d.
135	<0.01	<0.01	n.d.
136	0.37 ± 0.06	0.16 ± 0.01	I291a
137	<0.01	<0.01	n.d.
138	<0.01	<0.01	n.d.
139	<0.01	0.03 ± 0.01	n.d.
140	0.02 ± 0.01	<0.01	n.d.
141	<0.01	<0.01	n.d.
142	<0.01	<0.01	n.d.
143	<0.01	<0.01	n.d.
144	<0.01	<0.01	n.d.
145	1.16 ± 0.03	1.09 ± 0.11	V339a
146	<0.01	<0.01	n.d.
147	1.25 ± 0.04	1.31 ± 0.07	F35a
148	<0.01	<0.01	n.d.
149	<0.01	<0.01	n.d.
150	<0.01	<0.01	n.d.
151	<0.01	<0.01	n.d.
152	<0.01	<0.01	n.d.
153	1.09 ± 0.01	0.91 ± 0.14	P35a
154	<0.01	<0.01	n.d.
155	<0.01	0.05 ± 0.02	n.d.
156	<0.01	<0.01	n.d.
157	<0.01	<0.01	n.d.
158	1.09 ± 0.04	1.14 ± 0.05	V339a
159	0.84 ± 0.09	0.49 ± 0.01	E145A
160	0.02 ± 0.01	0.31 ± 0.04	n.d.
161	<0.01	<0.01	n.d.
162	<0.01	<0.01	n.d.
163	<0.01	<0.01	n.d.
164	<0.01	<0.01	n.d.
165	<0.01	<0.01	n.d.
166	<0.01	<0.01	n.d.
167	<0.01	<0.01	n.d.
168	<0.01	<0.01	n.d.
169	<0.01	<0.01	n.d.
170	<0.01	0.13 ± 0.04	n.d.
171	<0.01	<0.01	n.d.
172	<0.01	<0.01	n.d.
173	<0.01	<0.01	n.d.
174	<0.01	<0.01	n.d.
175	<0.01	<0.01	n.d.
176	<0.01	<0.01	n.d.
177	0.47 ± 0.02	0.82 ± 0.04	F310a
178	<0.01	<0.01	n.d.
+6 bp (TRIAD)
1	<0.01	<0.01	n.d.
2	<0.01	<0.01	n.d.
3	<0.01	<0.01	n.d.
4	0.34 ± 0.01	1.56 ± 0.01	n.d.
5	<0.01	<0.01	n.d.
6	<0.01	<0.01	n.d.
7	<0.01	<0.01	n.d.
8	<0.01	<0.01	n.d.
9	<0.01	<0.01	n.d.
10	<0.01	<0.01	n.d.
11	<0.01	<0.01	n.d.
12	<0.01	<0.01	n.d.
13	<0.01	<0.01	R311aV311b
14	<0.01	<0.01	A69aC69b
15	<0.01	<0.01	F155aI155b
16	<0.01	<0.01	H230R/Q230aY230b
17	<0.01	<0.01	frameshift
18	<0.01	<0.01	n.d.
19	<0.01	<0.01	n.d.
20	<0.01	<0.01	n.d.
21	<0.01	<0.01	n.d.
22	<0.01	<0.01	n.d.
23	0.13 ± 0.01	3.03 ± 0.13	Q271aR271b
24	<0.01	<0.01	n.d.
25	<0.01	<0.01	n.d.
26	<0.01	0.12 ± 0.04	n.d.
27	<0.01	<0.01	n.d.
28	0.16 ± 0.03	0.87 ± 0.14	n.d.
29	0.58 ± 0.01	0.47 ± 0.01	n.d.
30	<0.01	<0.01	n.d.
31	<0.01	<0.01	n.d.
32	<0.01	<0.01	n.d.
33	<0.01	<0.01	n.d.
34	<0.01	<0.01	n.d.
35	<0.01	<0.01	n.d.
36	0.09 ± 0.01	3.13 ± 0.14	Y275aG275b
37	0.21 ± 0.01	2.65 ± 0.01	P261aC261b
38	1.50 ± 0.07	1.43 ± 0.08	K35aC35b
39	<0.01	<0.01	n.d.
40	0.03 ± 0.01	<0.01	n.d.
41	<0.01	<0.01	n.d.
42	<0.01	<0.01	n.d.
43	<0.01	<0.01	n.d.
44	<0.01	<0.01	n.d.
45	<0.01	<0.01	n.d.
46	<0.01	<0.01	n.d.
47	<0.01	<0.01	n.d.
48	<0.01	<0.01	n.d.
49	<0.01	<0.01	n.d.
50	<0.01	<0.01	n.d.
51	0.16 ± 0.01	0.13 ± 0.01	n.d.
52	0.03 ± 0.01	<0.01	n.d.
53	<0.01	<0.01	n.d.
54	<0.01	0.11 ± 0.02	n.d.
55	<0.01	<0.01	n.d.
56	<0.01	<0.01	n.d.
57	<0.01	<0.01	n.d.
58	<0.01	<0.01	n.d.
59	0.20 ± 0.01	0.11 ± 0.01	n.d.
60	<0.01	<0.01	n.d.
61	<0.01	<0.01	n.d.
62	<0.01	<0.01	n.d.
63	0.48 ± 0.11	0.36 ± 0.1	L291aS291b
64	<0.01	<0.01	n.d.
65	<0.01	0.09 ± 0.01	n.d.
66	<0.01	<0.01	n.d.
67	0.12 ± 0.03	0.14 ± 0.04	n.d.
68	<0.01	<0.01	n.d.
69	0.16 ± 0.01	2.92 ± 0.14	Y268aR268b
70	<0.01	<0.01	n.d.
71	<0.01	0.02 ± 0.01	n.d.
72	<0.01	<0.01	n.d.
73	<0.01	<0.01	n.d.
74	<0.01	<0.01	n.d.
75	<0.01	<0.01	n.d.
76	0.08 ± 0.02	0.03 ± 0.01	n.d.
77	<0.01	<0.01	n.d.
78	0.03 ± 0.01	0.07 ± 0.02	n.d.
79	<0.01	<0.01	n.d.
80	<0.01	<0.01	n.d.
81	<0.01	0.08 ± 0.01	n.d.
82	1.60 ± 0.01	1.59 ± 0.06	F34aN34b
83	<0.01	<0.01	n.d.
84	<0.01	<0.01	n.d.
85	1.26 ± 0.06	1.01 ± 0.07	T37aI37b
86	<0.01	<0.01	n.d.
87	0.86 ± 0.05	1.90 ± 0.01	n.d.
88	0.30 ± 0.01	1.33 ± 0.02	n.d.
89	<0.01	<0.01	n.d.
90	<0.01	<0.01	frameshift
91	<0.01	0.59 ± 0.03	S313aF313b
92	<0.01	<0.01	E339a-Stop
93	<0.01	<0.01	D168aL168b
94	<0.01	<0.01	n.d.
95	<0.01	<0.01	n.d.
96	<0.01	<0.01	n.d.
97	0.42 ± 0.01	0.57 ± 0.02	R342aV342b
98	0.18 ± 0.04	0.17 ± 0.03	n.d.
99	0.04 ± 0.01	<0.01	n.d.
100	0.79 ± 0.10	2.62 ± 0.06	G266aR266b
101	1.35 ± 0.03	1.48 ± 0.02	n.d.
102	<0.01	<0.01	n.d.
103	<0.01	<0.01	n.d.
104	<0.01	<0.01	n.d.
105	0.30 ± 0.08	0.35 ± 0.10	I44R/Q44aF44b
106	<0.01	<0.01	n.d.
107	<0.01	<0.01	n.d.
108	<0.01	<0.01	n.d.
109	<0.01	<0.01	n.d.
110	<0.01	<0.01	n.d.
111	<0.01	<0.01	n.d.
112	<0.01	<0.01	n.d.
113	0.22 ± 0.05	0.68 ± 0.13	T238aA238b
114	<0.01	<0.01	n.d.
115	<0.01	<0.01	n.d.
116	0.10 ± 0.01	0.14 ± 0.02	n.d.
117	<0.01	<0.01	n.d.
118	<0.01	<0.01	n.d.
119	<0.01	<0.01	n.d.
120	<0.01	<0.01	n.d.
121	<0.01	0.08 ± 0.01	n.d.
122	<0.01	<0.01	n.d.
123	0.40 ± 0.10	0.45 ± 0.13	I37M/L37aS37b
124	<0.01	<0.01	n.d.
125	<0.01	<0.01	n.d.
126	0.02 ± 0.01	<0.01	n.d.
127	<0.01	<0.01	n.d.
128	<0.01	<0.01	n.d.
129	<0.01	<0.01	n.d.
130	<0.01	<0.01	n.d.
131	<0.01	<0.01	n.d.
132	<0.01	<0.01	n.d.
133	0.18 ± 0.04	0.15 ± 0.05	S179aG179b
134	0.56 ± 0.03	1.51 ± 0.09	G261aR261b
135	<0.01	<0.01	n.d.
136	<0.01	<0.01	n.d.
137	<0.01	<0.01	n.d.
138	<0.01	<0.01	n.d.
139	<0.01	<0.01	n.d.
140	<0.01	<0.01	n.d.
141	<0.01	<0.01	n.d.
142	<0.01	<0.01	n.d.
143	0.18 ± 0.01	0.19 ± 0.01	n.d.
144	<0.01	<0.01	n.d.
145	<0.01	<0.01	n.d.
146	<0.01	<0.01	n.d.
147	<0.01	<0.01	n.d.
148	<0.01	<0.01	n.d.
149	<0.01	<0.01	n.d.
150	0.02 ± 0.01	<0.01	n.d.
151	<0.01	<0.01	n.d.
152	<0.01	<0.01	n.d.
153	<0.01	<0.01	n.d.
154	<0.01	<0.01	n.d.
155	<0.01	<0.01	n.d.
156	<0.01	<0.01	n.d.
157	<0.01	<0.01	n.d.
158	<0.01	<0.01	n.d.
159	<0.01	<0.01	n.d.
160	<0.01	0.14 ± 0.05	n.d.
161	0.25 ± 0.04	0.20 ± 0.05	C289aS289b
162	0.89 ± 0.01	1.06 ± 0.01	C45aP45b
163	<0.01	<0.01	n.d.
164	<0.01	<0.01	n.d.
165	<0.01	<0.01	n.d.
166	<0.01	<0.01	n.d.
167	<0.01	<0.01	n.d.
168	1.13 ± 0.11	1.00 ± 0.03	F35aH35b
169	<0.01	<0.01	n.d.
170	<0.01	<0.01	n.d.
171	<0.01	<0.01	n.d.
172	<0.01	<0.01	n.d.
173	<0.01	<0.01	n.d.
174	<0.01	<0.01	n.d.
175	<0.01	<0.01	n.d.
176	<0.01	<0.01	n.d.
177	<0.01	<0.01	n.d.
178	<0.01	0.27 ± 0.01	n.d.
+9 bp (TRIAD)
1	<0.01	0.09 ± 0.01	n.d.
2	<0.01	0.22 ± 0.03	n.d.
3	<0.01	0.06 ± 0.01	n.d.
4	<0.01	0.11 ± 0.02	n.d.
5	1.83 ± 0.01	2.35 ± 0.03	K363aR363bR363c
6	<0.01	0.16 ± 0.04	n.d.
7	<0.01	0.20 ± 0.06	n.d.
8	<0.01	0.14 ± 0.03	G96aC96bR96c
9	<0.01	0.13 ± 0.03	R138aE138bA138c
10	<0.01	0.02 ± 0.01	D253A/R253a -Stop
11	<0.01	0.04 ± 0.02	F342aR342bL342c
12	<0.01	0.12 ± 0.02	n.d.
13	<0.01	0.07 ± 0.01	n.d.
14	<0.01	0.06 ± 0.01	n.d.
15	0.30 ± 0.02	0.51 ± 0.03	S211aV211bS211c
16	<0.01	0.19 ± 0.03	n.d.
17	<0.01	0.03 ± 0.01	n.d.
18	0.17 ± 0.01	4.55 ± 0.24	K257aH257bG257c
19	<0.01	0.09 ± 0.01	n.d.
20	<0.01	0.09 ± 0.02	n.d.
21	<0.01	<0.01	n.d.
22	<0.01	0.02 ± 0.01	n.d.
23	<0.01	0.07 ± 0.01	n.d.
24	<0.01	0.02 ± 0.01	n.d.
25	<0.01	<0.01	frameshift
26	<0.01	<0.01	n.d.
27	<0.01	<0.01	n.d.
28	<0.01	<0.01	n.d.
29	<0.01	0.11 ± 0.01	n.d.
30	<0.01	0.14 ± 0.03	n.d.
31	<0.01	<0.01	n.d.
32	<0.01	0.21 ± 0.02	n.d.
33	<0.01	0.04 ± 0.01	n.d.
34	0.16 ± 0.02	1.22 ± 0.12	n.d.
35	0.02 ± 0.01	0.02 ± 0.01	n.d.
36	<0.01	<0.01	n.d.
37	<0.01	<0.01	n.d.
38	0.12 ± 0.01	1.46 ± 0.08	n.d.
39	<0.01	0.12 ± 0.01	n.d.
40	<0.01	0.10 ± 0.02	n.d.
41	<0.01	<0.01	n.d.
42	<0.01	0.03 ± 0.01	n.d.
43	<0.01	<0.01	n.d.
44	0.22 ± 0.01	5.4 ± 0.3	C261aK261bL261c
45	0.23 ± 0.01	0.32 ± 0.02	n.d.
46	<0.01	0.02 ± 0.01	n.d.
47	<0.01	0.13 ± 0.02	n.d.
48	<0.01	<0.01	n.d.
49	<0.01	<0.01	n.d.
50	<0.01	<0.01	n.d.
51	<0.01	<0.01	n.d.
52	<0.01	<0.01	n.d.
53	<0.01	<0.01	n.d.
54	<0.01	0.07 ± 0.01	n.d.
55	<0.01	<0.01	n.d.
56	<0.01	<0.01	n.d.
57	<0.01	<0.01	n.d.
58	<0.01	<0.01	n.d.
59	<0.01	0.05 ± 0.01	n.d.
60	<0.01	<0.01	n.d.
61	<0.01	1.01 ± 0.06	n.d.
62	<0.01	<0.01	n.d.
63	<0.01	<0.01	n.d.
64	0.12 ± 0.01	0.20 ± 0.02	n.d.
65	<0.01	0.08 ± 0.02	n.d.
66	1.91 ± 0.05	2.01 ± 0.01	E36aY36bK36c
67	<0.01	<0.01	n.d.
68	<0.01	<0.01	n.d.
69	<0.01	0.15 ± 0.04	n.d.
70	0.28 ± 0.01	2.09 ± 0.08	A309aA309bA309c
71	<0.01	0.20 ± 0.03	n.d.
72	<0.01	0.02 ± 0.01	n.d.
73	<0.01	0.21 ± 0.05	n.d.
74	0.04 ± 0.01	<0.01	n.d.
75	<0.01	<0.01	n.d.
76	<0.01	<0.01	n.d.
77	<0.01	<0.01	n.d.
78	<0.01	<0.01	n.d.
79	<0.01	<0.01	n.d.
80	<0.01	<0.01	n.d.
81	<0.01	0.04 ± 0.01	n.d.
82	<0.01	<0.01	n.d.
83	<0.01	<0.01	n.d.
84	<0.01	<0.01	n.d.
85	1.51 ± 0.06	1.06 ± 0.06	L205aG205b
86	2.78 ± 0.05	2.40 ± 0.09	P262aT262bT262c
87	<0.01	<0.01	n.d.
88	<0.01	0.04 ± 0.01	n.d.
89	0.02 ± 0.01	0.13 ± 0.01	n.d.
90	<0.01	0.17 ± 0.04	n.d.
91	<0.01	<0.01	n.d.
92	<0.01	0.02 ± 0.01	n.d.
93	0.01 ± 0.01	0.04 ± 0.01	n.d.
94	<0.01	0.04 ± 0.01	n.d.
95	<0.01	0.04 ± 0.01	n.d.
96	<0.01	<0.01	n.d.
97	<0.01	<0.01	G69aN69bP69c
98	<0.01	0.05 ± 0.02	P197L/E197aW197bA197c
99	<0.01	0.14 ± 0.02	M317I/F317aF317bL317c
100	<0.01	<0.01	E181D/Y181aP181bQ181c
101	<0.01	<0.01	H230R/R230aV230bG230c
102	0.60 ± 0.01	0.54 ± 0.01	n.d.
103	0.05 ± 0.01	0.42 ± 0.01	n.d.
104	<0.01	<0.01	n.d.
105	<0.01	<0.01	n.d.
106	<0.01	0.10 ± 0.03	n.d.
107	<0.01	0.19 ± 0.01	n.d.
108	0.16 ± 0.02	0.19 ± 0.03	n.d.
109	<0.01	<0.01	n.d.
110	1.87 ± 0.09	1.69 ± 0.06	S35aC35bP35c
111	<0.01	0.05 ± 0.01	n.d.
112	<0.01	0.08 ± 0.01	n.d.
113	<0.01	<0.01	n.d.
114	<0.01	0.05 ± 0.01	n.d.
115	<0.01	<0.01	n.d.
116	<0.01	0.07 ± 0.01	n.d.
117	<0.01	0.09 ± 0.02	n.d.
118	<0.01	0.08 ± 0.03	n.d.
119	<0.01	<0.01	n.d.
120	<0.01	0.03 ± 0.01	n.d.
121	<0.01	0.03 ± 0.01	n.d.
122	<0.01	0.09 ± 0.03	n.d.
123	<0.01	0.09 ± 0.01	n.d.
124	<0.01	<0.01	n.d.
125	0.13 ± 0.01	1.26 ± 0.01	n.d.
126	<0.01	0.25 ± 0.03	n.d.
127	<0.01	0.04 ± 0.01	n.d.
128	<0.01	<0.01	n.d.
129	<0.01	<0.01	n.d.
130	<0.01	0.04 ± 0.01	n.d.
131	<0.01	<0.01	n.d.
132	<0.01	0.09 ± 0.02	n.d.
133	<0.01	<0.01	n.d.
134	<0.01	0.03 ± 0.01	n.d.
135	<0.01	0.03 ± 0.01	n.d.
136	<0.01	<0.01	n.d.
137	<0.01	0.07 ± 0.01	n.d.
138	1.18 ± 0.1	3.29 ± 0.05	D261aT261bS261c
139	<0.01	0.12 ± 0.02	n.d.
140	<0.01	<0.01	n.d.
141	<0.01	0.03 ± 0.01	n.d.
142	<0.01	<0.01	n.d.
143	<0.01	0.14 ± 0.02	n.d.
144	<0.01	0.10 ± 0.02	n.d.
145	<0.01	<0.01	n.d.
146	<0.01	<0.01	n.d.
147	<0.01	<0.01	n.d.
148	<0.01	0.20 ± 0.04	n.d.
149	<0.01	<0.01	n.d.
150	0.43 ± 0.01	2.85 ± 0.03	D261aW261bK261c
151	<0.01	0.04 ± 0.01	n.d.
152	<0.01	0.12 ± 0.01	n.d.
153	<0.01	0.12 ± 0.01	n.d.
154	<0.01	<0.01	n.d.
155	<0.01	<0.01	n.d.
156	<0.01	0.08 ± 0.01	n.d.
157	<0.01	0.13 ± 0.02	n.d.
158	<0.01	0.08 ± 0.01	n.d.
159	<0.01	0.08 ± 0.01	n.d.
160	<0.01	0.30 ± 0.06	n.d.
161	<0.01	0.12 ± 0.02	n.d.
162	<0.01	0.04 ± 0.01	n.d.
163	<0.01	<0.01	n.d.
164	<0.01	0.18 ± 0.03	n.d.
165	<0.01	<0.01	n.d.
166	<0.01	0.05 ± 0.01	n.d.
167	0.17 ± 0.02	0.08 ± 0.03	n.d.
168	<0.01	0.20 ± 0.01	n.d.
169	<0.01	<0.01	n.d.
170	<0.01	<0.01	n.d.
171	<0.01	0.12 ± 0.04	n.d.
172	<0.01	0.22 ± 0.03	n.d.
173	<0.01	0.11 ± 0.04	n.d.
174	<0.01	<0.01	n.d.
175	<0.01	<0.01	n.d.
176	<0.01	0.30 ± 0.05	n.d.
177	2.70 ± 0.01	2.34 ± 0.05	wt
178	<0.01	0.05 ± 0.02	n.d.
Triplet nucleotide exchange (TriNEx)
1	0.93 ± 0.16	1.00 ± 0.11	D109C
2	1.13 ± 0.13	1.19 ± 0.06	S47Y
3	<0.01	<0.01	n.d.
4	0.05 ± 0.01	0.04 ± 0.01	I250M/G251L
5	0.03 ± 0.01	<0.01	L262Q
6	<0.01	<0.01	frameshift
7	0.62 ± 0.04	0.63 ± 0.05	n.d.
8	0.63 ± 0.02	0.75 ± 0.06	n.d.
9	0.07 ± 0.02	0.07 ± 0.02	n.d.
10	1.06 ± 0.18	1.24 ± 0.08	Q343L
11	0.12 ± 0.03	0.14 ± 0.03	F72S/F73L
12	0.13 ± 0.03	0.13 ± 0.03	S75R/R76F
13	0.02 ± 0.01	<0.01	G50P
14	<0.01	<0.01	frameshift
15	0.05 ± 0.01	0.02 ± 0.01	P256STOP
16	0.10 ± 0.02	0.07 ± 0.01	G229N
17	0.58 ± 0.07	0.90 ± 0.03	n.d.
18	<0.01	<0.01	n.d.
19	0.95 ± 0.07	1.00 ± 0.10	R363G
20	0.54 ± 0.06	0.68 ± 0.09	n.d.
21	0.31 ± 0.03	0.33 ± 0.01	G209C
22	<0.01	<0.01	P70R/E71STOP
23	0.70 ± 0.08	0.62 ± 0.01	n.d.
24	<0.01	<0.01	L336P
25	<0.01	<0.01	n.d.
26	0.74 ± 0.09	0.84 ± 0.09	n.d.
27	<0.01	<0.01	E153A/I154L
28	<0.01	<0.01	S307L/S308G
29	<0.01	<0.01	frameshift
30	0.83 ± 0.08	1.37 ± 0.11	Q155L
31	0.12 ± 0.02	0.48 ± 0.08	L330P
32	0.82 ± 0.08	0.79 ± 0.08	Y292G
33	0.97 ± 0.09	1.27 ± 0.09	E263Q
34	0.69 ± 0.09	0.78 ± 0.13	n.d.
35	0.15 ± 0.09	0.15 ± 0.08	T199V
36	0.66 ± 0.10	0.75 ± 0.12	n.d.
37	0.16 ± 0.04	0.16 ± 0.04	V183E
38	<0.01	<0.01	W69A
39	1.16 ± 0.14	1.23 ± 0.08	R67G
40	0.89 ± 0.01	0.94 ± 0.03	wtPTE
41	0.79 ± 0.05	0.85 ± 0.05	n.d.
42	0.87 ± 0.06	0.87 ± 0.08	wtPTE
43	<0.01	<0.01	n.d.
44	<0.01	<0.01	n.d.
45	0.45 ± 0.02	0.59 ± 0.09	n.d.
46	0.08 ± 0.02	0.28 ± 0.05	S276F/W277R
47	0.07 ± 0.02	0.01 ± 0.01	Y248T
48	0.28 ± 0.02	0.72 ± 0.06	n.d.
49	<0.01	<0.01	S62F/A63T
50	0.81 ± 0.04	0.91 ± 0.08	n.d.
51	<0.01	<0.01	n.d.
52	1.05 ± 0.32	0.77 ± 0.05	L282S
53	<0.01	<0.01	n.d.
54	0.18 ± 0.03	0.10 ± 0.01	G229A
55	1.01 ± 0.12	1.08 ± 0.02	Q343G
56	<0.01	<0.01	G60C
57	0.20 ± 0.04	0.11 ± 0.02	L151D
58	<0.01	<0.01	E48STOP
59	0.68 ± 0.11	0.64 ± 0.07	n.d.
60	0.65 ± 0.05	0.60 ± 0.08	n.d.
61	0.69 ± 0.10	0.87 ± 0.06	n.d.
62	0.99 ± 0.21	0.94 ± 0.05	A93V
63	<0.01	<0.01	V143A/E144STOP
64	0.02 ± 0.01	0.30 ± 0.05	n.d.
65	0.89 ± 0.05	0.85 ± 0.02	A92G/A93T
66	<0.01	<0.01	n.d.
67	<0.01	<0.01	D100Y
68	0.77 ± 0.11	0.77 ± 0.02	R96T
69	0.93 ± 0.19	0.69 ± 0.04	S102G
70	0.19 ± 0.08	0.69 ± 0.13	n.d.
71	0.98 ± 0.14	0.89 ± 0.05	R189 silent
72	0.81 ± 0.12	0.79 ± 0.03	n.d.
73	0.35 ± 0.16	0.44 ± 0.12	n.d.
74	0.92 ± 0.04	0.81 ± 0.01	n.d.
75	<0.01	<0.01	n.d.
76	0.22 ± 0.09	0.12 ± 0.05	n.d.
77	0.41 ± 0.10	0.75 ± 0.08	n.d.
78	0.98 ± 0.20	1.02 ± 0.07	V143A
79	<0.01	<0.01	n.d.
80	0.93 ± 0.09	0.94 ± 0.04	A266D
81	0.60 ± 0.05	0.56 ± 0.02	n.d.
82	0.83 ± 0.01	0.79 ± 0.03	R118K
83	0.81 ± 0.13	0.74 ± 0.03	n.d.
84	0.31 ± 0.09	0.32 ± 0.1	L336A
85	0.06 ± 0.01	1.15 ± 0.1	L271T
86	<0.01	<0.01	n.d.
87	1.02 ± 0.4	0.99 ± 0.2	n.d.
88	1.06 ± 0.2	1.21 ± 0.07	E144Q
89	0.67 ± 0.08	0.63 ± 0.02	n.d.
90	0.88 ± 0.19	0.92 ± 0.08	E144I
91	<0.01	<0.01	n.d.
92	0.83 ± 0.06	0.76 ± 0.03	n.d.
93	<0.01	<0.01	n.d.
94	0.47 ± 0.05	0.55 ± 0.04	n.d.
95	0.55 ± 0.02	0.49 ± 0.01	n.d.
96	<0.01	<0.01	n.d.
97	<0.01	<0.01	n.d.
98	1.04 ± 0.21	1.00 ± 0.03	A80G
99	0.03 ± 0.01	1.11 ± 0.09	n.d.
100	0.61 ± 0.06	0.56 ± 0.01	n.d.
101	0.06 ± 0.01	0.05 ± 0.01	n.d.
102	<0.01	<0.01	n.d.
103	<0.01	<0.01	n.d.
104	<0.01	<0.01	n.d.
105	<0.01	0.04 ± 0.02	n.d.
106	0.66 ± 0.14	0.46 ± 0.02	n.d.
107	1.04 ± 0.22	0.83 ± 0.02	F73C
108	0.04 ± 0.04	0.02 ± 0.01	n.d.
109	<0.01	<0.01	n.d.
110	<0.01	<0.01	n.d.
111	0.02 ± 0.01	<0.01	n.d.
112	<0.01	<0.01	n.d.
113	0.39 ± 0.08	0.31 ± 0.02	n.d.
114	<0.01	<0.01	n.d.
115	0.13 ± 0.11	0.10 ± 0.06	n.d.
116	<0.01	<0.01	n.d.
117	1.11 ± 0.12	1.09 ± 0.04	R118G
118	0.41 ± 0.02	0.65 ± 0.13	n.d.
119	0.50 ± 0.01	0.42 ± 0.02	n.d.
120	0.09 ± 0.03	1.97 ± 0.12	L272R/G273R
121	0.60 ± 0.04	0.55 ± 0.05	n.d.
122	0.88 ± 0.06	1.07 ± 0.01	R331G
123	<0.01	<0.01	n.d.
124	0.12 ± 0.03	0.10 ± 0.02	n.d.
125	1.02 ± 0.07	0.95 ± 0.05	N312D
126	<0.01	<0.01	n.d.
127	0.80 ± 0.10	0.72 ± 0.02	n.d.
128	<0.01	<0.01	n.d.
129	<0.01	<0.01	n.d.
130	0.12 ± 0.01	0.07 ± 0.01	n.d.
131	<0.01	<0.01	n.d.
132	0.71 ± 0.06	0.65 ± 0.04	n.d.
133	1.05 ± 0.13	0.97 ± 0.05	L330S
134	<0.01	<0.01	n.d.
135	0.24 ± 0.11	0.20 ± 0.05	n.d.
136	1.04 ± 0.10	1.03 ± 0.01	M293T
137	0.98 ± 0.09	1.04 ± 0.01	R118G
138	0.85 ± 0.10	1.08 ± 0.02	S75G
139	0.85 ± 0.02	0.81 ± 0.04	T147S
140	0.19 ± 0.15	0.14 ± 0.08	n.d.
141	<0.01	<0.01	n.d.
142	1.08 ± 0.18	0.99 ± 0.07	L330I
143	<0.01	<0.01	n.d.
144	<0.01	<0.01	n.d.
145	<0.01	<0.01	n.d.
146	0.76 ± 0.03	0.70 ± 0.04	n.d.
147	1.05 ± 0.02	0.98 ± 0.04	P342L/Q343E
148	0.26 ± 0.01	0.25 ± 0.01	n.d.
149	0.59 ± 0.04	0.53 ± 0.04	n.d.
150	0.77 ± 0.11	0.82 ± 0.07	n.d.
151	0.88 ± 0.10	0.85 ± 0.04	n.d.
152	<0.01	<0.01	n.d.
153	0.85 ± 0.03	0.80 ± 0.03	L262H
154	1.07 ± 0.08	0.98 ± 0.03	Q343A
155	0.07 ± 0.01	1.80 ± 0.07	L272H/G273R
156	0.64 ± 0.06	0.60 ± 0.02	n.d.
157	0.85 ± 0.08	0.73 ± 0.05	I44K/T45A
158	0.41 ± 0.02	0.34 ± 0.02	n.d.
159	<0.01	<0.01	n.d.
160	1.20 ± 0.10	1.11 ± 0.07	S47Y
161	0.21 ± 0.10	0.15 ± 0.04	n.d.
162	0.08 ± 0.01	<0.01	n.d.
163	0.69 ± 0.11	0.68 ± 0.06	n.d.
164	<0.01	0.07 ± 0.01	I313K
165	<0.01	<0.01	n.d.
166	1.13 ± 0.22	0.99 ± 0.08	S117 silent
167	0.07 ± 0.04	0.02 ± 0.01	n.d.
168	0.03 ± 0.01	0.03 ± 0.01	M314K/D315Y
169	0.03 ± 0.01	<0.01	n.d.
170	0.96 ± 0.07	1.03 ± 0.08	n.d.
171	1.01 ± 0.07	0.94 ± 0.07	n.d.
172	1.11 ± 0.10	0.91 ± 0.06	Y292R
173	1.02 ± 0.17	0.53 ± 0.05	D323E/G324R
174	0.97 ± 0.19	1.14 ± 0.13	T54S
175	1.17 ± 0.12	1.18 ± 0.04	Y292F
176	0.72 ± 0.14	0.73 ± 0.05	n.d.
177	0.86 ± 0.08	0.91 ± 0.06	L330A
178	<0.01	0.02 ± 0.01	n.d.
179	<0.01	0.02 ± 0.01	n.d.
180	<0.01	0.02 ± 0.01	n.d.
181	0.69 ± 0.04	0.94 ± 0.07	n.d.
182	0.78 ± 0.04	0.88 ± 0.05	L262M
183	0.91 ± 0.08	0.92 ± 0.06	G348 silent
184	0.07 ± 0.03	0.08 ± 0.03	n.d.
185	0.79 ± 0.06	0.81 ± 0.05	A242P
186	0.71 ± 0.10	0.87 ± 0.07	n.d.
187	0.64 ± 0.06	0.95 ± 0.06	n.d.
188	0.72 ± 0.02	0.77 ± 0.05	n.d.
189	1.00 ± 0.11	0.85 ± 0.06	D109S
190	<0.01	0.02 ± 0.01	n.d.
191	0.95 ± 0.05	1.05 ± 0.03	R89F
192	0.06 ± 0.01	0.05 ± 0.02	n.d.
193	0.01 ± 0.01	0.03 ± 0.02	n.d.
194	0.75 ± 0.09	0.76 ± 0.05	n.d.
195	0.88 ± 0.05	0.84 ± 0.06	P342L
196	0.06 ± 0.01	1.35 ± 0.11	L272Q/G273S
197	<0.01	0.02 ± 0.01	n.d.
198	<0.01	0.02 ± 0.01	n.d.
199	0.73 ± 0.03	0.75 ± 0.02	n.d.
200	0.67 ± 0.09	0.70 ± 0.07	n.d.
201	0.29 ± 0.05	0.29 ± 0.04	K339I/G340R
202	0.02 ± 0.01	0.04 ± 0.01	n.d.
203	0.63 ± 0.04	0.68 ± 0.02	n.d.
204	<0.01	0.02 ± 0.01	n.d.
205	<0.01	0.02 ± 0.01	n.d.
206	<0.01	0.15 ± 0.07	n.d.
207	<0.01	0.02 ± 0.01	n.d.
208	0.09 ± 0.01	0.08 ± 0.02	n.d.
209	<0.01	0.03 ± 0.02	n.d.
210	<0.01	0.02 ± 0.01	n.d.
211	0.52 ± 0.10	0.61 ± 0.04	n.d.
212	0.36 ± 0.04	0.45 ± 0.04	n.d.
213	0.91 ± 0.13	1.07 ± 0.07	L151R
214	<0.01	0.02 ± 0.01	n.d.
215	<0.01	0.02 ± 0.01	n.d.
216	0.22 ± 0.01	0.22 ± 0.02	n.d.
217	0.60 ± 0.07	0.66 ± 0.03	n.d.
218	1.08 ± 0.12	0.82 ± 0.02	A80G/E81K
219	0.96 ± 0.06	0.80 ± 0.02	wtPTE
220	0.03 ± 0.01	0.30 ± 0.02	n.d.
221	0.33 ± 0.01	0.26 ± 0.02	n.d.
222	0.21 ± 0.04	0.14 ± 0.02	n.d.
223	0.75 ± 0.08	0.71 ± 0.02	n.d.
224	0.26 ± 0.08	0.47 ± 0.08	n.d.
225	1.01 ± 0.15	0.91 ± 0.04	wtPTE
226	0.30 ± 0.03	0.22 ± 0.02	n.d.
227	1.07 ± 0.12	0.84 ± 0.02	n.d.
228	<0.01	0.02 ± 0.01	n.d.
229	0.94 ± 0.04	0.88 ± 0.04	P334N
230	1.06 ± 0.09	0.98 ± 0.04	P70 silent
231	<0.01	0.02 ± 0.01	n.d.
232	0.03 ± 0.01	0.11 ± 0.01	M317S
233	0.73 ± 0.12	0.61 ± 0.04	n.d.
234	<0.01	0.02 ± 0.01	n.d.
235	0.41 ± 0.09	0.32 ± 0.05	n.d.
236	0.35 ± 0.11	0.36 ± 0.08	n.d.
237	0.25 ± 0.04	0.16 ± 0.01	n.d.
238	<0.01	0.03 ± 0.02	n.d.
239	<0.01	0.12 ± 0.01	n.d.
240	0.85 ± 0.04	0.77 ± 0.02	G162R
241	1.14 ± 0.26	0.92 ± 0.03	R356E
242	0.26 ± 0.03	0.34 ± 0.03	n.d.
243	0.82 ± 0.23	0.74 ± 0.11	K339T
244	1.20 ± 0.24	0.92 ± 0.08	R118Q
245	<0.01	0.02 ± 0.01	n.d.
246	0.02 ± 0.01	0.22 ± 0.03	n.d.
247	0.63 ± 0.08	0.48 ± 0.03	n.d.
248	1.10 ± 0.09	0.95 ± 0.02	R36N
249	<0.01	0.02 ± 0.01	n.d.
250	0.99 ± 0.21	0.84 ± 0.05	G162V
251	<0.01	0.02 ± 0.01	n.d.
252	1.01 ± 0.22	0.80 ± 0.07	A63T
253	0.74 ± 0.17	0.59 ± 0.04	n.d.
254	0.04 ± 0.01	0.18 ± 0.02	n.d.
255	1.18 ± 0.05	0.93 ± 0.03	S47C/E48Q
256	0.40 ± 0.03	0.22 ± 0.01	n.d.
257	0.04 ± 0.01	0.49 ± 0.02	n.d.
258	0.72 ± 0.10	0.60 ± 0.01	n.d.
259	0.03 ± 0.01	0.02 ± 0.01	n.d.
260	1.14 ± 0.23	0.97 ± 0.06	R337Y
261	1.35 ± 0.46	0.92 ± 0.10	n.d.
262	0.24 ± 0.14	0.62 ± 0.29	n.d.
263	0.98 ± 0.04	1.08 ± 0.04	L262 silent
264	0.51 ± 0.09	0.58 ± 0.01	T311A
265	<0.01	<0.01	n.d.
266	0.99 ± 0.01	1.17 ± 0.03	Q206L
267	0.55 ± 0.10	0.74 ± 0.07	n.d.
268	<0.01	0.31 ± 0.03	Y309R
269	0.63 ± 0.09	0.74 ± 0.03	n.d.
270	1.04 ± 0.18	1.16 ± 0.04	wtPTE
271	1.13 ± 0.19	0.99 ± 0.05	V351D
272	0.95 ± 0.08	1.08 ± 0.03	L182 silent
273	<0.01	<0.01	n.d.
274	0.03 ± 0.01	<0.01	n.d.
275	<0.01	<0.01	n.d.
276	1.07 ± 0.05	1.25 ± 0.08	S238G
277	0.88 ± 0.09	1.00 ± 0.02	A63S
278	0.93 ± 0.13	0.88 ± 0.06	L262I
279	<0.01	<0.01	n.d.
280	0.86 ± 0.11	0.93 ± 0.06	V198L
281	0.72 ± 0.08	0.86 ± 0.04	n.d.
282	0.39 ± 0.13	0.51 ± 0.10	n.d.
283	<0.01	<0.01	n.d.
284	<0.01	<0.01	n.d.
285	0.95 ± 0.11	1.07 ± 0.03	L262 silent
286	<0.01	<0.01	n.d.
287	0.04 ± 0.01	0.19 ± 0.02	n.d.
288	<0.01	<0.01	n.d.
289	0.51 ± 0.11	0.84 ± 0.07	n.d.
290	0.38 ± 0.02	0.53 ± 0.03	n.d.
291	0.09 ± 0.02	0.06 ± 0.01	n.d.
292	1.11 ± 0.15	0.75 ± 0.04	S102T
293	<0.01	<0.01	n.d.
294	0.04 ± 0.01	<0.01	n.d.
295	0.37 ± 0.16	0.73 ± 0.05	n.d.
296	<0.01	<0.01	n.d.
297	0.48 ± 0.13	0.66 ± 0.05	n.d.
298	0.55 ± 0.22	0.97 ± 0.07	n.d.
299	0.47 ± 0.06	0.76 ± 0.04	L262E
300	0.87 ± 0.28	1.15 ± 0.04	R67T
301	<0.01	<0.01	n.d.
302	<0.01	<0.01	n.d.
303	0.17 ± 0.06	0.23 ± 0.03	n.d.
304	<0.01	<0.01	n.d.
305	0.08 ± 0.01	0.79 ± 0.07	R280S
306	0.19 ± 0.04	0.08 ± 0.01	n.d.
307	0.70 ± 0.11	0.79 ± 0.01	n.d.
308	<0.01	<0.01	n.d.
309	0.73 ± 0.09	0.60 ± 0.05	n.d.
310	<0.01	0.09 ± 0.01	n.d.
311	0.84 ± 0.19	0.88 ± 0.06	Q206H
312	0.54 ± 0.11	0.58 ± 0.06	n.d.
313	0.91 ± 0.14	0.92 ± 0.06	P134 silent
314	<0.01	<0.01	n.d.
315	0.02 ± 0.01	<0.01	n.d.
316	<0.01	<0.01	n.d.
317	<0.01	<0.01	n.d.
318	0.80 ± 0.11	0.86 ± 0.02	S365R
319	0.81 ± 0.18	0.80 ± 0.04	D100A
320	0.87 ± 0.19	1.26 ± 0.05	G208A
321	<0.01	<0.01	n.d.
322	0.91 ± 0.17	0.87 ± 0.04	Y292R
323	<0.01	<0.01	n.d.
324	0.14 ± 0.03	0.10 ± 0.02	n.d.
325	0.34 ± 0.13	0.27 ± 0.06	n.d.
326	<0.01	<0.01	n.d.
327	0.91 ± 0.08	0.92 ± 0.03	Q343I
328	0.78 ± 0.09	0.78 ± 0.05	I44T/T45A
329	0.58 ± 0.13	0.63 ± 0.03	n.d.
330	<0.01	<0.01	n.d.
331	0.35 ± 0.06	0.28 ± 0.04	n.d.
332	0.15 ± 0.07	0.12 ± 0.03	n.d.
333	<0.01	<0.01	n.d.
334	0.64 ± 0.12	0.68 ± 0.05	n.d.
335	0.89 ± 0.32	0.74 ± 0.01	P342W
336	0.83 ± 0.15	0.87 ± 0.02	K339R
337	0.11 ± 0.02	0.05 ± 0.01	n.d.
338	0.47 ± 0.09	1.06 ± 0.06	n.d.
339	0.05 ± 0.01	<0.01	n.d.
340	0.71 ± 0.04	0.76 ± 0.03	n.d.
341	0.29 ± 0.03	0.20 ± 0.01	n.d.
342	0.19 ± 0.06	0.35 ± 0.02	n.d.
343	0.95 ± 0.20	1.01 ± 0.03	Y292F
344	0.17 ± 0.05	0.22 ± 0.03	n.d.
345	0.93 ± 0.08	0.92 ± 0.01	L221 silent
346	0.43 ± 0.13	0.48 ± 0.08	K339T/G340C
347	<0.01	<0.01	n.d.
348	<0.01	<0.01	n.d.
349	<0.01	0.35 ± 0.05	n.d.
350	0.11 ± 0.01	1.94 ± 0.11	R280T
351	1.21 ± 0.04	1.61 ± 0.07	S269H
352	<0.01	0.03 ± 0.01	∆M317
353	<0.01	<0.01	n.d.
354	<0.01	0.02 ± 0.01	n.d.
355	0.14 ± 0.03	0.13 ± 0.01	n.d.
356	0.79 ± 0.06	0.78 ± 0.02	Q343W
357	<0.01	<0.01	n.d.
358	1.11 ± 0.17	1.24 ± 0.08	E263Q
359	1.21 ± 0.23	1.10 ± 0.05	Y292L
360	1.03 ± 0.18	1.01 ± 0.10	V143 silent
361	<0.01	<0.01	n.d.
362	<0.01	<0.01	n.d.
363	1.13 ± 0.16	1.10 ± 0.03	Q343L
364	1.01 ± 0.04	0.99 ± 0.03	P342R
365	0.95 ± 0.12	0.92 ± 0.03	A364 silent
366	0.38 ± 0.03	0.27 ± 0.02	n.d.
367	0.07 ± 0.07	0.05 ± 0.03	n.d.
368	1.12 ± 0.29	0.84 ± 0.03	T241I
369	0.23 ± 0.03	0.32 ± 0.04	n.d.
370	0.44 ± 0.07	0.75 ± 0.08	n.d.
371	0.23 ± 0.01	0.27 ± 0.01	V310A/∆T311
372	0.72 ± 0.06	0.85 ± 0.05	n.d.
373	0.50 ± 0.09	0.45 ± 0.04	n.d.
374	0.83 ± 0.09	0.75 ± 0.03	E219 silent
375	0.18 ± 0.04	0.10 ± 0.01	n.d.
376	<0.01	2.98 ± 0.26	H254P
377	<0.01	<0.01	n.d.
378	<0.01	<0.01	n.d.
379	<0.01	<0.01	n.d.
380	0.74 ± 0.06	0.85 ± 0.03	n.d.
381	0.86 ± 0.02	0.93 ± 0.02	P334T
382	0.02 ± 0.02	0.09 ± 0.05	n.d.
383	0.27 ± 0.08	0.29 ± 0.07	n.d.
384	<0.01	<0.01	n.d.
385	0.18 ± 0.01	1.45 ± 0.05	L272C
386	0.80 ± 0.10	1.68 ± 0.09	W302F
387	0.04 ± 0.01	0.03 ± 0.01	n.d.
388	1.07 ± 0.10	1.04 ± 0.02	Q343P
389	<0.01	<0.01	n.d.
390	<0.01	<0.01	n.d.
391	0.06 ± 0.01	1.20 ± 0.09	L271A
392	<0.01	0.02 ± 0.01	n.d.
393	1.12 ± 0.20	0.91 ± 0.07	P223A
394	1.22 ± 0.19	0.99 ± 0.04	n.d.
395	0.62 ± 0.09	0.59 ± 0.08	n.d.
396	<0.01	<0.01	n.d.
397	1.03 ± 0.07	0.91 ± 0.03	P329 silent
398	0.41 ± 0.03	0.36 ± 0.03	n.d.
399	<0.01	<0.01	n.d.
400	0.61 ± 0.12	0.52 ± 0.07	n.d.
401	0.93 ± 0.05	0.96 ± 0.06	P334A
402	<0.01	<0.01	n.d.
403	1.14 ± 0.32	0.83 ± 0.04	n.d.
404	<0.01	<0.01	n.d.
405	<0.01	<0.01	n.d.
406	0.18 ± 0.05	0.13 ± 0.03	n.d.
407	0.43 ± 0.12	0.55 ± 0.10	n.d.
408	0.07 ± 0.01	1.44 ± 0.13	L272P
409	<0.01	0.04 ± 0.01	n.d.
410	1.50 ± 0.31	1.03 ± 0.02	Q343E
411	0.02 ± 0.01	0.05 ± 0.01	n.d.
412	0.92 ± 0.06	1.31 ± 0.02	D235T
413	<0.01	<0.01	n.d.
414	0.76 ± 0.04	0.67 ± 0.06	n.d.
415	1.26 ± 0.36	1.34 ± 0.23	S308C
416	0.98 ± 0.19	0.72 ± 0.09	S269A
417	<0.01	<0.01	n.d.
418	<0.01	<0.01	n.d.
419	<0.01	<0.01	n.d.
420	1.03 ± 0.24	1.07 ± 0.04	A266G
421	0.01 ± 0.01	<0.01	n.d.
422	<0.01	<0.01	n.d.
423	1.14 ± 0.21	0.88 ± 0.04	A49M
424	0.73 ± 0.18	0.52 ± 0.09	n.d.
425	1.10 ± 0.21	0.92 ± 0.07	G348A
426	<0.01	<0.01	n.d.
427	1.26 ± 0.22	1.00 ± 0.06	T117N/P118A
428	<0.01	<0.01	n.d.
429	1.35 ± 0.18	1.03 ± 0.06	n.d.
430	0.36 ± 0.07	0.23 ± 0.04	n.d.
431	<0.01	<0.01	n.d.
432	0.82 ± 0.19	0.68 ± 0.11	V143A/E144K
433	1.25 ± 0.08	1.06 ± 0.08	R67H
434	0.01 ± 0.01	<0.01	n.d.
435	1.49 ± 0.23	1.11 ± 0.07	n.d.
